# Supplementary material for: Genome-wide association study of germline variants and breast cancer-specific mortality
Source: Br J Cancer. 2019 Feb 21;120(6):647–57. doi: 10.1038/s41416-019-0393-x (PMC6461853; doi:10.1038/s41416-019-0393-x)
Supplement: Supplementary file 2 — Supplementary Table 2 [file 41416_2019_393_MOESM2_ESM.xlsx]

## Sheet: StudyDesign
Study	Abbreviation	Country	Study design	Case definition	Participation rates reported by Investigator	Participation rates for qx and blood collection▵	Selected familial cases	Design category	Controls in BCAC	Total Cases in BCAC	Invasive Cases in BCAC	Age (cases) range in BCAC			Ethnicity in BCAC	Source of information about any adjuvant treatment	How was cause of death obtained?	How was cause of death verified?	How was disease recurrence/progression obtained?	How was disease recurrence/progression verified?	How was follow-up (including vital status) information obtained?	When was the most recent attempt to have complete follow-up?	Is there risk factor information at follow-up time point(s)?	References
Australian Breast Cancer Family Study	ABCFS	Australia	Population-based case-control study	All cases diagnosed < age 40 plus a random sample of those diagnosed ages 40-59 from cancer registries in Victoria and New South Wales, plus a limited number diagnosed aged 60-69; cases living in Melbourne recruited from 1992-99 and in Sydney from 1993-98	75% of cases and 68% of controls completed questionnaires, 71% of cases and 55% of controls provided a blood sample	53% cases / 37% controls	No	Population-based	1407	2074	2072	23	-	90	European	Self report; clinican files for subset	National Death Index; family member report	National Death Index	Follow-up questionnaire; clinician files for subset	Clinician files for subset	Systematic follow-ups by mail and telephone	2014	Yes	Dite, G.S. et al. Familial risks, early-onset breast cancer, and BRCA1 and BRCA2 germline mutations. J. Natl. Cancer Inst., 95, 448-57 (2003).
Amsterdam Breast Cancer Study	ABCS	Netherlands	Hospital-based consecutive cases; population-based controls (for iCOGS/OncoArray from blood bank)	iCOGS/OncoArray: Breast cancer patients diagnosed before age 50 in 1995-2011 at the Netherlands Cancer Insitute - Antoni van Leeuwenhoek hospital (NKI-AVL)	iCOGS/OncoArray: cases 93%; controls unknown	iCOGS/OncoArray: cases Qx 62%, blood 63%; controls Qx and blood 100%	No	Mixed	iCOGS: 1907 OncoArray: 190	iCOGS: 1217 OncoArray: 380	iCOGS: 1217 OncoArray: 380	iCOGS: 18 OncoArray: 18	- - -	57 49 49	European	Hospital tumor registry, patient charts, and additional information from clinical trial databases	Hospital medical registry	Patient charts	Hospital medical registry	Patient charts	Hospital medical registry and linkage with municipality registry	January 2014	No	1) M. K. Schmidt, et al. Breast Cancer Survival and Tumor Characteristics in Premenopausal Women Carrying the CHEK2*1100delC Germline Mutation, J.Clin.Oncol. 25, 64-9 (2007). 2) K. Michailidou, et al. Large-scale genotyping identifies 41 new loci associated with breast cancer risk, Nat Genet. 45, 353-61 (2013).
Australian Breast Cancer Tissue Bank	ABCTB	Australia	Hospital-based multi site newly diagnosed breast cancer case	Newly diagnosed unselected cases from 32 hospitals in New South Wales from 2006	Approached to participate in tissue bank 99%. Blood sample collected on 90% of cases	0.9	No	Multiple	380	2129	2007	24	-	97	Multiple	Multiple (medical records at surgeron's rooms, medical records and databases at hospital clinics and Cancer Insitute Minimum Dataset)	Death Registry	Death Registry	Multiple (medical records at surgeron's rooms, medical records and databases at hospital clinics and GP Clincs)	Through Pathology reports if available	Multiple (medical records at surgeron's rooms, medical records and databases at hospital clinics and GP Clincs)	Follow-up ongoing; Follow-up is attempted at 1 and 5 years after recruitment to the ABCTB, and 5 year intervals after this	No; At recruitment through a donor questionnaire or through clinic records	McEvoy M, et al. Cohort profile: The Hunter Community Study. Int J Epidemiol. 2010 Dec;39(6):1452-63.
Bavarian Breast Cancer Cases and Controls	BBCC	Germany	Hospital-based cases; population based controls	Consecutive, unselected cases with invasive breast cancer recruited at the University Breast Centre, Franconia in Northern Bavaria during 1999-2013	95% of cases and 99% of controls provided a blood sample and an epidemiological questionnaire	95% cases 99% controls	No	Mixed	1918	3492	3250	19	-	95	European	Medical Records	Cancer registry and Medical records	Cancer registry and Medical records	Cancer registry and Medical records	Cancer registry and Medical records	Cancer registry and Medical records	2013-12-01	No	1) Fasching PA, et al. Single nucleotide polymorphisms of the aromatase gene (CYP19A1), HER2/neu status, and prognosis in breast cancer patients. Breast Cancer Res Treat. DOI 10.1007/s10549-007-9822-2 (2007). 2) Schrauder M, et al. Single nucleotide polymorphism D1853N of the ATM gene may alter the risk for breast cancer. J. Cancer Res. Clin. Oncol.,134, 873-82 (2008).
New York Breast Cancer Family Registry	BCFR-NY	USA	Clinic-based recruitment of families; family-based cohort	Recruitment took place from Jan 1996 to Dec 2012. Eligibility was based on one or more of the following criteria: two or more relatives with a personal history of breast or ovarian cancer; a woman diagnosed with breast or ovarian cancer at a young age; a woman with a history of both breast and ovarian cancer; an affected male; or known BRCA1 or BRCA2 mutation carriers	Still actively following 78% of the cohort (7% withdrawn from future contact, 15% lost to follow up)	92% for blood collection, 97% for questionnaires	Yes	Mixed	63	707	623	20	-	79	Multiple	Self report and medical records for subcohort	Family member report and linkage with U.S. National Death Index	U.S National Death Index	Self report followed by pathology confirmation	Pathology report	Systematic followup every five years for questionnaire data and annual update of cancer history and vital records by at least one family member	Ongoing	Yes, every five years	1) John, EM et al. The Breast Cancer Family Registry: an infrastructure for cooperative multinational, interdisciplinary and translational studies of the genetic epidemiology of breast cancer. Breast Cancer Res 6, R375-R389 (2004). 2) Wu, HC et al. Repetitive element DNA methylation levels in white blood cell DNA from sisters discordant for breast cancer from the New York site of the Breast Cance…
Philadelphia Breast Cancer Family Registry	BCFR-PA	USA	Clinic-based recruitment of families; family-based cohort	Recruitment took place from 1996 to 2011. Eligibility was based on one or more of the following criteria: 2 or more relatives with a personal history of breast or ovarian cancer; a woman diagnosed with breast or ovarian cancer at a young age; a woman with a history of both breast and ovarian cancer; an affected male; or known BRCA1 or BRCA1 mutation carriers	Still actively following 47% of the cohort (17% withdrawn from future contact)	72% for blood collection, 93% for questionnaires	Yes	Clinic- based	0	200	93	17	-	69	Multiple	Patient-provided via questionnaire	Self-report on questionnaire, or patient clinical database	Self-report on questionnaire, or patient clinical database	Self-report on questionnaire	Self-report on questionnaire or pathology report	Self-report on questionnaires or clinical database	2015 questionnaire	Yes, self-report on questionnaire	1) John, EM et al. The Breast Cancer Family Registry: an infrastructure for cooperative multinational, interdisciplinary and translational studies of the genetic epidemiology of breast cancer. Breast Cancer Res 6, R375-R389 (2004) .2) Terry M, Phillips K, Daly M, et al. Cohort Profile: The Breast Cancer Prospective Family Study Cohort (ProF-SC). International Journal of Epidemiology 2015;:dyv118.
Utah Breast Cancer Family Registry	BCFR-UT	USA	Clinic-based recruitment of non-BRCA1/2 familial breast cancer cases;unaffected BRCA1/2 carriers as controls	Index cases from families tested negative for BRCA1/2 mutations. Recruited in Utah during 1995-2008.	Not recorded	Not recorded	Yes	Mixed	0	113	112	26	-	74	European, Hispanic	Medical Records	Utah Population Database	Death certificate	Medical records	Medical records	Follow-up questionnaire	15 years after enrollment	Some but not all	1) John, EM et al. The Breast Cancer Family Registry: an infrastructure for cooperative multinational, interdisciplinary and translational studies of the genetic epidemiology of breast cancer. Breast Cancer Res 6, R375-R389 (2004). 2) Terry M, Phillips K, Daly M, et al. Cohort Profile: The Breast Cancer Prospective Family Study Cohort (ProF-SC). International Journal of Epidemiology 2015;:dyv118.
Breast Cancer in Northern Israel Study	BCINIS	Israel	Population-based case-control study	All consecutive cases of invasive BC and DCIS diagnosed in a geographically defined area of Northern Israel since 1990. On-going	70% for cases (12% refused, 18% not-reached). Around 50% for controls	Qx+blood=100% in controls, 94.5% of cases. Qx only - 3.1%.	No, but includes a founder population with mutations responsible for 10% of all cases	Population-based	900	2020	1916	24	-	99	European, Jews and Arabs	Oncology files	Oncology files, medical records	Oncology files, medical records	Oncology files	Oncology files	Oncology files, medical records, population database	June 2016	No	1) Rennert G, Pinchev M, Rennert HS. Use of Bisphosphonates and Risk of Postmenopausal Breast Cancer. J Clin Oncol 2010 Aug 1;28(22):3577-81. 2) Rennert G, Lejbkowicz F, Cohen I, Pinchev M, Rennert HS, Barnett-Griness O. MutYH mutation carriers have increased breast cancer risk. Cancer. 2011 Sep 22. doi: 10.1002/cncr.26506. [Epub ahead of print].
Breast Cancer in Galway Genetic Study	BIGGS	Ireland	Hospital-based cases; population based controls	Unselected cases recruited from West of Ireland since 2001. Cases were recruited from University College Hospital Galway and surrounding hospitals	Not recorded	Not reported	No	Mixed	907	1016	961	24	-	90	European	Local clinical database	Not reported	Not reported	Not reported	Not reported	Local clinical database	2013-08-01	No	1) Colleran G, McInerney N, Rowan A, Barclay E, Jones AM, Curran C, Miller N, Kerin M, Tomlinson I, Sawyer E. The TGFBR1*6A/9A polymorphism is not associated with differential risk of breast cancer. Breast Cancer Res Treat. 2009 Apr 24. 2) Niall Mcinerney, Gabrielle Colleran, Andrew Rowan, Axel Walther, Ella Barclay, Sarah Spain Angela M. Jones Stephen Tuohy, Catherine Curran, Nicola Miller, Mich…
Breast Oncology Galicia Network	BREOGAN	Spain	Population-based case-control	A population-based study conducted since 1997 in two cities in Galicia, Spain (Vigo and Santiago) covering approximately 700,000 inhabitants. The study currently includes over 1600 incident breast cancer cases diagnosed from 1997-2014 in two Galician hospitals with blood, tumor tissue and risk factor questionnaire	>98% for cases, >98% for controls	>95% cases and >95% of controls completed questionnaire and provided a blood sample	No	Population-based	2076	1761	1630	25	-	92	European	Clinical & Treatment data source: From the computerized electronic individual medical history program unique for each individual in the state: Each individual is identified by his/her social security number which is unique to each person during his/her lifetime, his/her first name and his/her two last names, his/her national id number which is unique to each individual during his/her lifetime, da…	From the computerized electronic individual medical history program unique for each individual in the state: Each individual is identified by his/her social security number which is unique to each person during his/her lifetime, his/her first name and his/her two last names, his/her national id number which is unique to each individual during his/her lifetime, date of bith, etc: All information i…	Informatizated individual medical history program across all state: Ianus	Informatizated individual medical history program across all state: Ianus	Informatizated individual medical history program across all state: Ianus	From the computerized electronic individual medical history program unique for each individual in the state: Each individual is identified by his/her social security number which is unique to each person during his/her lifetime, his/her first name and his/her two last names, his/her national id number which is unique to each individual during his/her lifetime, date of bith, etc: All information i…	Every six months	Some, not all RF questionnaire	1) Castelao JE, Jiang XJ, Chavez-Uribe E, Fernandez Rodriguez B, Celeiro Muñoz C, Redondo Marey C, Peña Fernandez M, Novo Dominguez A, Dono Perez A, Doris Pereira C, Tomé MA, GarcÍa-Caballero T, Martínez ME, Fraga Rodriguez M, Carracedo A, Forteza-Vila J, Gago-Dominguez M. Family History and Breast Cancer Subtypes in a Spanish Cohort PLoS One. 2012;7:e29459. 2) Redondo, C. M., M. Gago-Dominguez, …
Breast Cancer Study of the University of Heidelberg	BSUCH	Germany	Hospital-based cases;healthy blood donator controls	Cases diagnosed with breast cancer/breast cancer metastasis in 2008-2011 at the University Women`s Clinic Heidelberg.	Cases: 82% Controls:Offers of blood donation from approximately 5% of donors were refused due to various reasons	Cases:82% Controls:95%	No	Mixed	2054	1670	1562	23	-	89	European	Medical records	Hospital medical registry	Not recorded	Hospital medical registry	Not recorded	Individual clinical investigation of patients, medical records	January 2017	No	Yang,R. et al. Genetic variants within miR-126 and miR-335 are not associated with breast cancer risk. Breast Cancer Res Treat 127, 549-554 (2011).
Crete Cancer Genetics Program	CCGP	Greece	Hospital-based case-control study	Incident breast cancer cases treated between 2004 and 2013 at the University Hospital of Heraklion on Crete; all enrolled within 6 months of diagnosis	Approx. 80% of cases and 70% of controls contacted agreed to give a blood sample	100% cases; unrecorded for controls	No	Mixed	366	718	713	25	-	85	European	Individual patient medical records	Individual patient medical records	Death certificate	Individual patient medical records.	Imaging and/or biopsy	Individual patient medical records	August 2014 for all patietns included in the database	Occasionally	No references yet.
CECILE Breast Cancer Study	CECILE	France	Population-based case-control study	All incident cases of breast cancer diagnosed in 2005-2007 among women <75 years of age and residing in Ille-et-Vilaine or Côte d'Or. Cases were recruited from the main cancer treatment center (Centre Eugène-Marquis in Rennes and Centre Georges-François-Leclerc in Dijon) and from private or public hospitals in each area	In-person interviewes completed for 77% of cases, and 74% of controls. Among interviewed subjects, 85% of cases and 78% of controls provided a blood sample, and 12 % of cases and 19% of controls provided DNA from buccal cell samples	66% of cases and 58% of controls were interviewed and provided a blood sample (75% of cases and 72% of controls were interviewed and provided DNA sample)	No	Population-based	1315	1232	1096	25	-	74	European	Medical files	Cause of death is not available	Not recorded	medical file	Not verified	Medical file and/or national file of death records	- Cases in Ille-et-Vilaine (id 35): March 2015 - cases in Côte d'Or (id 21): Sept 2015	Weight (kg)	Menegaux F, Truong T, Anger A, Cordina-Duverger E, Lamkarkach F, Arveux P, Kerbrat P, Fevotte J, Guenel P: Night work and breast cancer: a population-based case-control study in France (the CECILE study). Int J Cancer 2013, 132(4):924-931.
Copenhagen General Population Study	CGPS	Denmark	Population-based case-control study	Consecutive, incident cases from 1 hospital with centralized care for a population of 400,000 women from 2001 to the present	96% of cases and 56% of controls were interviewed and provided a blood sample	96% cases 56% controls	No	Mixed	13022	5705	5561	24	-	99	European	Medical files	From the Danish Registry of Cause of Death	The registry information is a copy of the diagnoses on the death certificate	Medical file	Medical file	Vital status: from the citizen registry	43070	No	Weischer,M., Bojesen,S.E., Tybjaerg-Hansen,A., Axelsson,C.K., & Nordestgaard,B.G. Increased risk of breast cancer associated with CHEK2*1100delC. J Clin Oncol 25, 57-63 (2007).
Spanish National Cancer Centre Breast Cancer Study	CNIO-BCS	Spain	Case-control study	Two groups of cases:1) 574 consecutive breast cancer patients, unselected for family history, from 3 public hospitals, 2 in Madrid and one in Oviedo, from 2000 to 2005. 2) 291 cases with at least one first degree relative also affected with breast cancer, recruited through the CNIO family cancer clinic in Madrid from 2000 to 2004	Not recorded	Not recorded	Subset (N=291)	Mixed	1501	1391	1362	23	-	88	European	No data of treatment available	No data available	No data available	No data available	No data available	Not recorded	Not recorded	Not recorded	Milne, RL et al. ERCC4 associated with breast cancer risk: a two stage case-control study using high throughput genotyping. Cancer Res., 66, 9420-7 (2006).
Cancer Prevention Study-II Nutrition Cohort	CPS-II	USA	Nested case-control study	Breast cancer cases from the CPS-II Nutrition cohort were diagnosed between 1992 and 2009. The cases self-reported their diagnoses on biennial questionnaires and the diagnoses were then validated by medical records or state cancer registries. The participants in the Nutrition cohort were a subset of participants who lived in 21 U.S. states and were in the original CPS-II Cohort. The CPS-II Cohort…	87% follow up participation proportion	30.5% for blood collection 57.7% for buccal cell collection	No	Prospective cohort	3368	3318	2588	46	-	91	100% self-described white	Medical records or state cancer registry data	National Death Index	National Death Index	Not recorded	Not recorded	Biennial questionnaires & National Death Index	2015	Yes	Calle EE, Rodriguez C, Jacobs EJ, et al. The American Cancer Society nutrition cohort: rationale, study design and baseline characteristics. Cancer 2002;94:2490–501.
California Teachers Study	CTS*	USA	Prospective cohort study: nested case-control	This is a nested case-control study conducted within a cohort of California teachers(113,590) who were under age 80 years at baseline, had no prior history of invasive or in situ breast cancer. Cases are women newly diagnosed with a histologically confirmed invasive primary adenocarcinoma of the breast at age 80 years or younger from 1998 to 2008.	Not recorded	Not recorded	No	Prospective cohort	1640	1831	1831	31	-	82	Mixed (92.8% White, 1.5% African American, 1.5% Hispanic, 2.2% Asian, 2% Other)	Clinical and Treatment information comes from the state cancer registry (CCR California Cancer Registry) and Possibly from OSPHD (Office of Statewide Health Planning and Development) data that are based on any hospitalization that occurs in California	Cause of death is a standard data item of the California Cancer registry (which is part of SEER)	Underlying cause of death is coded by the National Center for Health Statistics and the California Department of Public Health, based on causes of death information from the death certificate	This data item is not available for all cases but may be available for those gthat were hospitalized	This data item is not available for all cases but may be available for those gthat were hospitalized	The vital status and follow-up date are standard items of the California Cancer Registry	Completed information is as of 10/30/2014	There is some risk factor updates, since this this is a prospective cohort and the info is based on recoduct but that is not available for eveyone	Bernstein L, Allen M, Anton-Culver H, Deapen D, Horn-Ross PL, Peel D, Pinder R, Reynolds P, Sullivan-Halley J, West D et al. High breast cancer incidence rates among California teachers: results from the California Teachers Study (United States). Cancer Causes Control 2002, 13(7):625-635.
DietCompLyf Breast Cancer Survival Study	DIETCOMPLYF	UK	Multi-centre prospective cohort study	Invasive primary breast cancer grade I-III, patients recruited 9 - 15 months after diagnosis, <age 75. Recruitment throughout UK. Patient first recruited on 18/2/97. Study joined NCRN in July 2004. Recruitment finished on 31/8/10	Not known - all participants approached by research nurses	88% have had blood taken and returned questionnaires in year 1 so far	No	Patient cohort	0	994	991	26	-	75	Majority UK	From the notes by the Research Nurses	Via the Health and Social Care Information Centre, UK	Via the Health and Social Care Information Centre, UK	From the notes by the Research Nurses	From the notes by the Research Nurses	From the patients at the last time they visited the hospital	28th March 2014	Not applicable	Swann R, Perkins KA, Velentzis LS, Ciria C, Dutton SJ, Mulligan AA, Woodside JV, Cantwell MM, Leathem AJ, Robertson CE, Dwek MV. The DietCompLyf study: A prospective cohort study of breast cancer survival and phytoestrogen consumption. Maturitas (2013) 75: 232-240.
European Prospective Investigation Into Cancer and Nutrition	EPIC	France, Germany, Greece, Italy, Spain, The Netherlands, and UK	Case-control study, nested in a prospective cohort study	Recruitment via 23 research centres in 10 European countries (Denmark, France, Germany, Greece, Italy, Norway, Spain, Sweden, The Netherlands, and UK) during the period 1992-2000. Cases are women diagnosed with invasive breast cancer after baseline	Participation rates varied across countries	Participation rates varied across countries	No	Prospective cohort	3736	3951	3530	29	-	88	European	No such information	Different between countries: Death certificate; Linkage with official data base; Municipality population database; Regional population database; National population database	Different between countries: Death certificate; Linkage with official data base; Municipality population database; Regional population database; National population database	No centralised information	No centralised information	Direct contact or registry	Different between countries, newest centralized cohort data is from 2015	No centralised information	Riboli E, Hunt KJ, Slimani N, Ferrari P, Norat T, Fahey M, Charrondiere UR, Hemon B, Casagrande C, Vignat J, Overvad K, Tjonneland A et al.,European Prospective Investigation into Cancer and Nutrition (EPIC): study populations and data collection. Public Health Nutr (2002) 5:1113-1124
ESTHER Breast Cancer Study	ESTHER	Germany	Population-based case-control study	Statewide recruitment of breast cancer cases in all hospitals in Saarland/Germany in 2001-2003	Not recorded	Not recorded	No	Population-based	766	753	746	30	-	81	European	Physician questionnaire and medical records	Regular queries by the Saarland cancer registry	Regular queries by the Saarland cancer registry	Follow-Up after 5 years: Participant questionnaire with information about recently diagnosed diseases and recurrence	Follow-Up after 5 years: Physician questionnaire to validate the informations from participant's questionnaire	Residents' registration office and Saarland cancer registry	Vital status update until 31.12.2013	Yes, participant questionnaires after 5 years include risk factors, recently diagnosed diseases and recurrence	Widschwendter M, Apostolidou S, Raum E, Rothenbacher D, Fiegl H, Menon U, Stegmaier C, Jacobs IJ, Brenner H. Epigenotyoing in peripheral blood cell DNA and breast cancer risk: a proof of principle study. PloS ONE 2008;3:e2656.
Family History Risk Study	FHRISK	UK	Clinic-based cohort study with a nested case-control study	Women diagnosed with breast cancer and attending the Family History Clinic in Manchester for increased risk of breast cancer. Recruitment period 2009-2012.	80% for cancers around 70% for controls	80% for cancers around 70% for controls	Yes	Cohort and case-control	326	166	116	30	-	70	European	This information was not collected	This data was only recorded if a participant's relative informed us but for cancers death was recorded on cancer registry	It wasn't verified, except for cancers which have death recorded on cancer registry	This data was only recorded if a participant's relative informed us	It wasn't verified	Follow up continues until the participant has been discharged from the Family History Clinic	Ongoing	Yes, at regular routine appointments to the clinic	1) Evans DG, Astley S, Stavrinos P, Harkness E, Donnelly LS, Dawe S, Jacob I, Harvie M, Cuzick J, Brentnall A, Wilson M, Harrison F, Payne K, Howell A Improvement in risk prediction, early detection and prevention of breast cancer in the NHS Breast Screening Programme and family history clinics: a dual cohort study. Southampton (UK): NIHR Journals Library; 2016 Aug. 2) Ingham SL, Warwick J, Bucha…
German Consortium for Hereditary Breast & Ovarian Cancer	GC-HBOC*	Germany	Population-based familial case-control study	Index patients from German breast cancer families; BRCA1/2 mutation free, collected 1996-2014 via 9 GC-HBOC centres (Cologne, Munich, Kiel, Heidelberg, Düsseldorf, Ulm, Würzburg, Münster and Hannover)	Cases: 5 to 10% refused to spend their blood samples for research purposes	Not reported	Yes	Mixed	3093	5059	4820	17	-	87	European	Not reported	Not reported	Not reported	Not reported	Not reported	Not reported	Not reported	Not reported	Karin Kast, Kerstin Rhiem, Barbara Wappenschmidt, Eric Hahnen, Jan Hauke, Britta Bluemcke, Verena Zarghooni, Natalie Herold, Nina Ditsch, Marion Kiechle, Michael Braun, Christine Fischer, Nicola Dikow, Sarah Schott, Nils Rahner, Dieter Niederacher, Tanja Fehm, Andrea Gehrig, Clemens Mueller-Reible, Norbert Arnold, Nicolai Maass, Guntram Borck, Nikolai de Gregorio, Caroline Scholz, Bernd Auber, Ra…
Gene Environment Interaction and Breast Cancer in Germany	GENICA*	Germany	Population-based case-control study	Incident breast cancer cases enrolled between 2000 and 2004 from the Greater Bonn area (by the hospitals within the study region); all enrolled within 6 months of diagnosis	Response rate 88% for cases and 67% for controls. Of these, DNA samples are available for 89% and 90% respectively	78% cases / 60% controls	No	Population-based	1015	1021	1001	23	-	80	European	The information of whether the patient has taken any adjuvant treatment (yes/no) was obtained by a follow-up telephone questionnaire conducted with the patient or relative. When yes, patients were asked about the name of the doctor or clinic where treatment was carried out. Detailed information on treatment were obtained from their clinical records (hospitals, doctors etc)	Cause of death cannot be obtained due to confidentiality	Not recorded	Patients were initially followed up with telephone interview, further specific details were obtained from their clinical records	Clinical records (oncologists, radiologists, hospitals, gynaecologists, GPs)	Through telephone interview with the patient or patient's relative, as well as information from the registration office and clinical records	Year 2012	No	1) Pesch, B. et al. Factors modifying the association between hormone –replacement therapy and breast cancer risk. Eur. J. Epidemiol., 20:699-711 (2005). 2) Justenhoven,C. et al. The CYP1B1_1358_GG genotype is associated with estrogen receptor-negative breast cancer. Breast Cancer Res Treat. 111, 171-177 (2008).
Genetic Epidemiology Study of Breast Cancer by Age 50	GESBC	Germany	Population-based study of women <50 years	All incident cases diagnosed <50 years of age in 1992-5 in two regions: Rhein-Neckar-Odenwald and Freiburg, by surveying the 38 clinics serving these regions	70.2% of cases and 61.2% of controls completed the questionnaire	67.9% of cases and 50.5% of controls completed a questionnaire and provided a blood sample	No	Population-based	1381	706	653	20	-	51	European	Information has not been collected	Official death certificates were obtained from the health offices	Cause of death was already the official one; has been coded by an experienced person	For this study we did not collect this information	For this study we did not collect this information	Vital status was obtained by requesting this information from the population registry	2009, but only for vital status and cause of death	No	Chang-Claude,J., Eby,N., Kiechle,M., Bastert,G., & Becher,H. Breastfeeding and breast cancer risk by age 50 among women in Germany. Cancer Causes Control 11, 687-695 (2000).
Hannover Breast Cancer Study	HABCS	Germany	Hospital-based case-control study	Cases who received radiotherapy for breast cancer at Hannover Medical School between 1996-2003 (HaBCS I), or were diagnosed with breast cancer at a certified Breast Cancer Clinics in the Hannover region between 2012-2016 (HaBCS II), unselected for age or family history	Approx. 80% of cases and 70% of controls contacted agreed to give a blood sample	80% cases 70% controls	No	Mixed	1017	2035	1987	22	-	91	European	Central tumour registry at MHH/ hospital records at certified breast cancers	Central tumour registry at MHH	Central tumour registry at MHH	Central tumour registry MHH/ hospital records at certified breast cancers	Hospital records at certified breast centers	Follow-up information was obtained through the central tumour registry at MHH; rarely through telephone contact with clinicians	Summer 2016	Not documented	Dork, T. et al. Spectrum of ATM gene mutations in a hospital-based series of unselected breast cancer patients. Cancer Res., 61, 7608-7615 (2001).
Hospital Clinico San Carlos	HCSC	Spain	Population-based study of priori sporadic breast cancer cases	This is a cohort of a priori sporadic breast cancer patients which includes a cohort of 200 patients that were enrroled in a neoadyuvant trial in which women were randomized to neoadyuvant docetaxel vs neoadyuvant doxorrubicin. Recruitment period was from 2000 to 2013. Most patients have been treated in the Clinio San Carlos hospital (Madrid) and most and are being followed in different hospitals…	Not recorded	Not recorded	No	Patient cohort	0	475	472	25	-	93	European	Medical records	Medical records	Medical records	Medical records	Medical records	Medical records	2018-02-01	No	1) Romero A, García-Sáenz JA, Fuentes-Ferrer M, López Garcia-Asenjo JA, Furió V, Román JM, Moreno A, de la Hoya M, Díaz-Rubio E, Martín M, Caldés T. Correlation between response to neoadjuvant chemotherapy and survival in locally advanced breast cancer patients. Ann Oncol. 2013 Mar;24(3):655-61. 2) Martin M, Romero A, Cheang MC, López García-Asenjo JA, García-Saenz JA, Oliva B, Román JM, He X, Ca…
Helsinki Breast Cancer Study	HEBCS	Finland	Hospital-based case-control study, plus additional familial cases	(1) Consecutive cases (883) from the Department of Oncology, Helsinki University Central Hospital 1997-8 and 2000, (2) Consecutive cases (986) from the Department of Surgery, Helsinki University Central Hospital 2001 – 2004, (3) Familial breast cancer patients (536) from the Helsinki University Central Hospital, Departments of Oncology and Clinical Genetics (1995-)	( 1) 79% of all cases for the 1. consecutive series, (2) 87% of all cases for the 2nd consecutive series 87% , (3) about 90% of the familial cases. Controls (100%)	( 1) 79% of all cases for the 1. consecutive series, (2) 87% of all cases for the 2. consecutive series 87% , (3) about 90% of the familial cases. Controls (100%)	Subset (N=609)	Mixed	1279	2472	2316	22	-	95	European	Hospital medical records	Death certificates, cancer registry	Death certificates, cancer registry	Hospital medical records	Hospital medical records	Hospital medical records, Cancer registry, population registry	2011 breast cancer spec / 2015 overall	No	1) Syrjakoski, K. et al. Population-based study of BRCA1 and BRCA2 mutations in 1035 unselected Finnish breast cancer patients. J. Natl. Cancer Inst., 92, 1529-31 (2000). 2) Kilpivaara, O. et al. Correlation of CHEK2 protein expression and c.1100delC mutation status with tumor characteristics among unselected breast cancer patients. Int J. Cancer, 113, 575-80 (2005). 3) Fagerholm,R. et al. NAD(P)…
Hannover-Ufa Breast Cancer Study	HUBCS	Russia	Hospital-based cases; population based controls	Consecutive Russian breast cancer patients aged 24-86 years ascertained at one of the two participating oncological centers in Bashkorstostan and Siberia through the years 2000-2008.	Not reported	Not reported	No	Mixed	1747	1005	1004	25	-	85	Predominantly European	Medical records at Ufa	Family reports/medical records	Medical records	Medical records	Medical records	Medical records	Varies by participant	No	Bogdanova,N. et al. A nonsense mutation (E1978X) in the ATM gene is associated with breast cancer. Breast Cancer Res Treat.(2008).
Karolinska Breast Cancer Study	KARBAC	Sweden	Population and hospital-based cases; geographically matched controls	1. Familial cases from Department of Clinical Genetics, Karolinska University Hospital , Stockholm. 2. Consecutive cases from Department of Oncology, Huddinge & Söder Hospital, Stockholm 1998-2000	1. Not recorded 2. 70% of consecutive cases provided a blood-sample	70% cases / 100% controls	Subset (N=568)	Mixed	869	1051	1042	24	-	88	European	Medical records	Medical records	Medical records	Medical records	Medical records	Medical records	2016	No, not systematically collected, however information on new diagnoses in the family is often noted	1) Wendt C. et al. Tumor spectrum in non-BRCA hereditary breast cancer families in Sweden. Hered Cancer Clin Pract. 2015 16;13(1):15. 2) Margolin S. et al. BRCA1 mutations in a population –based study of breast cancer in Stockholm County. Genet. Test., 8, 127-32 (2004).
Karolinska Mammography Project for Risk Prediction of Breast Cancer - Cohort Study	KARMA	Sweden	Cohort study	Inclusion of 70,877 women Oct 2010 - March 2013. 3000 women had BC at cohort entry. In all, 800 women have been diagnosed with breats cancer since study entry (Oct 2015). Approximately 250 women are diagnosed with BC annually	All incident cases are included	1	no	Prospective cohort	65000	3000 +800 (Oct 2015)	≈80% of the incident cases	25	-	90	European	From the Clinical Breast Cancer register. pKarma is matched to the register twice a year	From the Swedish Nation wide Cause of Death register	No structured verification	Through the Clinical Breast Cancer register and the Inpatient register	No structured verification	Through the Swedish Cause of Death register, Clinical Breast Cancer register and the Inpatient register	We match the data sets to all registers twice a year	Inclusion period was October 2010 - March 2013. We are currently (September 2016) inviting all participants to answer a follow up questionnaire	Submitted
Kuopio Breast Cancer Project	KBCP	Finland	Population-based prospective clinical cohort	1. Women seen at Kuopio University Hospital between 1990 and 1995 because of breast lump, mammographic abnormality, or other breast symptom who were found to have breast cancer. 2. Consecutive malignant breast cancer cases diagnosed at KUH from 2011 onwards	Cases: 98% of those contacted; which is 86% of those potentially eligible. Controls were selected individually for each case (response rate not available)	86% cases / NA controls	No	Population-based	709	635	592	23	-	92	European	Oncologist/clinical records	From clinical records	From the civil registry	From clinical records/responsible oncologist	Responsible oncologist	Follow-up is done by an oncologist	2016	Yes, it is available	1) Hartikainen, J.M. et al. An autosome-wide scan for linkage disequilibrium-based association in sporadic breast cancer cases in eastern Finland: three candidate regions found. Cancer Epidemiol. Biomarkers Prev., 14, 75-80 (2005). 2) Hartikainen,J.M. et al. Refinement of the 22q12-q13 breast cancer-associated region: evidence of TMPRSS6 as a candidate gene in an eastern Finnish population. Clin …
Kathleen Cuningham Foundation Consortium for research into Familial Breast Cancer/Australian Ovarian Cancer Study	kConFab/AOCS	Australia and New Zeland	Clinic-based recruitment of familial breast cancer patients (cases); population-based case-control study of ovarian cancer (controls only)	Cases were from multiple-case breast and breast-ovarian families recruited though family cancer clinics from across Australia and New Zealand from 1998 to the present. Cases were selected for inclusion in BCAC studies if (i) family was negative for mutations in BRCA1 and BRCA2 (ii) case was the index for the family, defined as youngest breast cancer affected family member	78% family members approached agreed to participate. Of those, 97% provided a blood sample and 96% provided questionnaire data	94% supplied blood and provided questionnaire data	Yes	Mixed	1017	862	643	19	-	78	European	Patient medical records	Patient/family reports via active and passive follow-up	Death certificate, medical records	Patient/family reports via active and passive follow-up	Medical records	Patient self and family reports, medical records	Ongoing, varies by participant	Questionnaire only done at initial recruitment, family pedigree continually updated as new information becomes available	1) Mann, G.J. et al. Analysis of cancer risk and BRCA1 and BRCA2 mutation prevalence in the kConFab familial breast cancer resource. Breast Cancer Res., 8, R12 (2006). 2) Beesley, J et al. Association between single nucleotide polymorphisms in hormone metabolism and DNA repair genes and epithelial ovarian cancer: Results from two Australian studies and an additional validation set. Cancer Epidemi…
Leuven Multidisciplinary Breast Centre	LMBC	Belgium	Hospital-based case-control study	All patients diagnosed with breast cancer and seen in the Multidisciplinary Breast Center in Leuven (Gashuisberg) since June 2007 plus retrospective collection of cases diagnosed since 2000	High participation rate. At least 90% of patients and controls participated to studies. Few people are unwilling	>90%	No	Mixed	2048	3773	3689	22	-	95	>90% of Flemish/Belgian origin for 3 genenrations; all Caucasian ethnicity	Through the KWS system of the clinic; info: START Adjuvant chemo [name chemo/shedule,classification chemo,tumornumber in the database, if the patient received before this tumor also adj hormontherapy,adjuvant chemo: yes or no], START Adjuvant hormontherapy [Kind of therapie,tumornumber in the database, if the patient received before this tumor also Herceptine,Adjuvant Herceptin: yes or no], START…	Data are filled in in the system (KWS) by doctors or people of LMBC	Sometimes they find it back in the files. If they do not find it, and the patiënt has sufferd from a lot of metas, breastcancer will be takes as cause of death. If the patiënt comes frequently whithout relapse, and died suddenly, cause is different; if we do not know it through the files, cause is unknown. If the patiënt asks for euthanasia because of the pains caused by the breastcancer or the t…	Doctors need to fill in in the KWS (or database) if the patient suffered from a relapse in the breast	Date of relapse is filled in by the doctor in the KWS, identical seperate field for relapse in the armpit; it's the date when the relapse is discovered by the pathologists. There is also a column based on an algoritm in the the database that defines a patient metastatic (original tumor setting, tumor setting treatments, tumor setting relapse & treatments). There is also a date "breast Follow-up d…	KWS; the latest data covers all departments, not only when they come for the breast pathology	2013 in the datasheet from BCAC. Normally it's in the KWS when the patient has been here	This is not available	1) Neven P, Brouckaert O, Van Belle V, Vanden Bempt I, Hendrickx W, Cho H, Deraedt K, Van Calster B, Van Huffel S, Moerman P, Amant F, Leunen K, Smeets A, Wildiers H, Paridaens R, Vergote I, Christiaens MR. In early-stage breast cancer, the estrogen receptor interacts with correlation between human epidermal growth factor receptor 2 status and age at diagnosis, tumor grade, and lymph node involve…
Mammary Carcinoma Risk Factor Investigation	MARIE	Germany	Population-based case-control study	Incident cases diagnosed from 2001-2005 in the study region Hamburg in Northern Germany, and from 2002-2005 in the study region Rhein-Neckar-Karlsruhe in Southern Germany	64.1% of cases & 43.4% of controls participated (rates for people with QX)	45,3% of cases and 31,1% of controls participated with questionnaire and blood sample (Note: Blood collection in the Hamburg region commenced mid-2003 )	No	Population-based	5318	2764	2582	50	-	75	European	Clinical records were collected from the treating clinics and physicians	Official death certificates were obtained from the health offices	Cause of death was already the official one; has been coded by an experienced person	We asked the patient via a telephone interview; for those who did not take part in the telephone interview, the treating physicians were asked	The self-reported events of the patients were verified by the treating physicians	Vital status was obtained by requesting this information from the population registry	May 2016	Yes, for some risk factors	Flesch-Janys, D et al.Risk of different histological types of postmenopausal breast cancer by type and regimen of menopausal hormone therapy Int J Cancer. 2008 Aug 15;123(4):933-41.
Milan Breast Cancer Study Group	MBCSG	Italy	Clinic-based recruitment of familial/early onset breast cancer patients (cases); population-based controls	Familial and/or early onset breast cancer patients (aged 22-87) negative for mutations in BRCA genes, ascertained in two large cancer centres in Milan from 2000 to date	>99%	Blood collection: cases, >99%; controls, >95%. No epi qx is currently in use; available information are retreived from medical records	Yes (ca. 90%)	Mixed	1358	1364	784	18	-	80	European	>90% medical records; <10% data self reported by patient	30% Registry of death; 35% Medical records; 35% Referred by family members	30% Registry of death; 35% Medical records; 35% Not verified	85% Medical records; 15% Referred by patients/family members	85% Medical records; 15% Not verified	80% Medical records; 5% Phone contact; 15% Referred by patients/family members	Informations on follow-up not routinely collected	No	1) De Vecchi et al. Evidences for association of the CASP8 –652 6N del promoter polymorphism with age at diagnosis in familial breast cancer cases (letter). Breast Cancer Res Treat 113:607-8, 2009. 2) Catucci et al. Letter to the editor: SNPs in ultraconserved elements and familial breast cancer risk. Carcinogenesis 30:544–545, 2009.
Mayo Clinic Breast Cancer Study	MCBCS*	USA	Hospital-based case-control study	Incident cases residing in 6 states (MN, WI, IA, IL, ND, SD) seen at the Mayo Clinic in Rochester, MN from 2002-5	68% for cases, 77% for controls were interviewed and provided a blood sample	68% cases / 77% controls	No	Mixed	2641	2856	2370	22	-	93	European	Not reported	Not reported	Not reported	Not reported	Not reported	Not reported	Not reported	Not reported	Olson, JE. et al. A comprehensive examination of CYP19 variation and breast density. Cancer Epidemiol. Biomarkers Prev. 16, 623-5 (2007)
Melbourne Collaborative Cohort Study	MCCS	Australia	Prospective cohort study: nested case-control study	Incident cases diagnosed between baseline (1990-1994) and last follow-up (2012) among the 24469 women participating in the cohort	1	>99%	No	Prospective cohort	1485	1726	1542	30	-	88	European	The Victorian or Australian Cancer Registries	Record linkage to the National Death Index	Review by Victorian Cancer Registry (for breast cancer deaths)	Record linkage to the Victorian Cancer Registry and Australian Cancer Database	Not verified	Record linkage to the national and state cancer and death registries	Record linkages are carried out at least annually	Active follow-up was carried out in two waves, post-baseline: in 1996-1998 (88% of cohort participants) and in 2003-2007 (68% of cohort participants)	Giles GG. et al. The Melbourne Collaborative Cohort Study. IARC Sci. Publ., 156, 69-70 (2002)
Multiethnic Cohort	MEC	USA	Prospective cohort study: nested case-control	Incident cases identified from SEER cancer registries in Los Angeles County & State registries in California & Hawaii, USA from 1993-2002. Grouped by self-reported ethnicity	>60%	0.6	No	Prospective cohort	2372	2370	2340	46	-	90	European (55%), African Americans (30%), Other (15%)	SEER registries	Linkage to state vital statistics and National Death Index	Not recorded	No information on recurrence	Not recorded	Linkage to SEER registries, state vital statistics and National Death Index.	Linkages are performed annually	A follow-up quesitonnaire is mailed every five years	Kolonel, L. N. et al. A multi-ethnic cohort in Hawaii and Los Angeles; Baseline characteristics. Am. J. Epidemiol., 151, 346-357 (2000)
Melanoma Inquiry of Southern Sweden	MISS	Sweden	Population-based prospective cohort study	Population based cohort off women aged 25-65 in southern Sweden, born in Sweden, no cancer diagnosis before, interviewed about cancer risk factors 1990,2000,2010, saliva sampled 2011, cancer incidence/mortality followed through registries.	0.75	Questionnaire 29477/40000 1990-92, saliva sampling 2011 16000/20000	No	Prospective cohort	1673	827	713	28	-	85	Ethnical born Swedes	Hospital records monitored by research nurses	Cause of death registry,records	Clinical means, autopsy<10%	Clinicallly, imaging	Cytology or by biopsy if possible	Cause of death registry, records	2016	Every 10 th year, 1990,2000,2010 so far	1) Olsson HL, Ingvar C, Bladstrom A. Hormone replacement therapy containing progestins and given continuously increases breast carcinoma risk in Sweden. Cancer. 2003 Mar;97(6):1387-92. 2) Nielsen K, Måsbäck A, Olsson H, Ingvar C. A prospective study of 40000 women regarding host factors, UV exposure and sunbed use in relation to risk and anatomic site of malignant melanoma Int J Cancer. 2012;131(…
Mayo Mammography Health Study	MMHS	USA	Prospective Cohort Study (2003-2006) of women ages 35+ receiving screening mammography at Mayo Clinic and living in MN, IA, WI; nested case-control	Incident cases (Invasive or in situ) diagnosed at least 3 months after enrollment	51% of eligible subjects enrolled in cohort	Questionairre: 99% of cohort. Blood collection: 66% of cohort, 94% of cases	No	Prospective cohort	1719	398	284	41	-	97	European	Medical Record Abstraction from Path reports	Medical record	State death records or clinic registration	Medical Record Abstraction	Medical record	Multiple sources: linkage to registration/mailings	2014	Clinical variables from medical records	Olson JE, Sellers TA, Scott CG, Schueler BA, Brandt KR, Serie DJ, Jensen MR, Wu FF, Morton MJ, Heine JJ, Couch FJ, Pankratz VS, Vachon CM. The influence of mammogram acquisition on the mammographic density and breast cancer association in the Mayo Mammography Health Study cohort. Breast Cancer Res. 2012 Nov 15;14(6):R147.
Montreal Gene-Environment Breast Cancer Study	MTLGEBCS	Canada	Population-based case-control study	All cases are postmenopausal women (47-75 years) living in Montreal with a primary invasive breast cancer and with no previous occurrence of any type of cancer. All cases were identified from 2007 to 2010 in 15 of 16 Montreal hospitals that treat breast cancer	57% for the cases and 41% for the controls (estimates for controls are difficult to estimate)	98% for the cases and 96% for the controls	No	Population-based	509	595	595	50	-	76	Multiple	Medical charts, if available at time of entry into study	Not recorded	Not recorded	Not recorded	Not recorded	Not recorded	Not recorded	Not recorded	Not recorded
Norwegian Breast Cancer Study	NBCS*	Norway	Hospital-based case-control study	Incidence cases from three different hospitals: 1) Cases (114) mean age 64 (28-92) at Ullevål Univ. Hospital 1990-94, 2) cases (182) mean age 59 (26-75) referred to Norwegian Radium Hospital 1975-1986, 3) cases (124), mean age 56 (29-82) ) with stage I or II disease, in the Oslo micro-metastases study at Norwegian Radium Hospital between 1995-1998, 4) Breast cancer cases referred to the Norwegian…	80-82% cases and 70% controls	Not recorded	No	Mixed	2024	3034	2864	24	-	97	European	Medical records	Medical records	Medical records	Medical records	Medical records	Medical records	Every 5 years, follow up 5-20 years, different for all sub-cohorts	No	1) Aure et al. Genome Med. 2015 Feb 2;7(1):21. 2) Fleischer et al. 2014 Genome Biol. 2014;15(8):435. 3) Fleischer et al. 2014 Int J Cancer. 2014 Jun 1;134(11):2615-25. 4) Quigley et al. 2014 Mol Oncol. 2014 Mar;8(2):273-84.
Northern California Breast Cancer Family Registry	NC-BCFR	USA	Population-based recruitment of families; family-based cohort; population-based controls for subset of cases	Incident breast cancer cases included women aged <65 years diagnosed from 1995-2009, identified through the SEER cancer registry of the Greater San Francisco Bay Area. All cases with indicators of increased genetic risk were eligible to enroll (dx at age <35 yrs, personal history of ovarian or childhood cancer, bilateral breast cancer with 1st dx at age <50, family history of breast or ovarian ca…	Cases identified by the cancer registry were screened by telephone to assess study eligibility. Of those contacted (alive, with MD permission and valid address), 85% completed the screening interview. Of eligible cases that were selected, 76% completed the epidemiology and family history questionnaires, and 68% provided a blood or mouthwash sample. Of eligible RDD controls, 60% completed the epid…	68% cases 56% controls	Subset	Mixed	372	2727	2477	15	-	84	Multiple, 67% racial/ethnic minority families	Data on clinical characteristics including first-course treatment were obtained from the cancer registry, treatment data were also collected by questionnaire	Updated vital status of cases is obtained through active follow-up of cases and family members, and periodic linkage with the California Cancer Registry and National Death Index	For breast cancer cases diagnosed in California, deaths are verified through linkage with the California Cancer Registry. For cases diagnosed outside of California, death is based on self-report only reported by a familly member	Self-report	No verification, self-report only. The California Cancer Registry does not register recurrences	Active follow-up by questionnaire and linkage with the California Cancer Registry. Annual phone follow-up from 1999-2012 to obtain updates on vital status and new cancers in the family. Updates on risk factors, vital status, and new cancers in family in 2007-2011, 2012-2014, and 2015-2017	2015-2017	Risk factors were updated in 2007-2011, 2012-2014, and 2015-2017	1) John,E.M. et al. The Breast Cancer Family Registry: an infrastructure for cooperative multinational, interdisciplinary and translational studies of the genetic epidemiology of breast cancer. Breast Cancer Res 6, R375-R389 (2004). 2) Terry M, Phillips K, Daly M, et al. Cohort Profile: The Breast Cancer Prospective Family Study Cohort (ProF-SC). International Journal of Epidemiology 2015;:dyv118.
North Carolina Breast Cancer Study	NCBCS	USA	NCBCS Phases 1 & 2: population-based case-control study. NCBCS Phase 3: population-based case-only study. In each phase, African American women and women under the age of 50 with invasive breast cancer were over-sampled. There was no over sampling by race or age for CIS cases in Phase 2.	NCBCS Phase 1: women aged of 20-74 residing in the 24 North Carolina county area and diagnosed with a first primary invasive breast cancer from 1993-1996. NCBCS Phase 2: women aged of 20-74 residing in the same study area and diagnosed with a first primary invasive breast cancer from 1996-2000. All women diagnosed with DCIS, DCIS with microinvasion to a depth of 2mm, LCIS, and mixed of DCIS & LCI…	Overall response rates: NCBCS Phase 1: 74% for cases and 53% for controls NCBCS Phase 2: 79% for cases and 60% for controls NCBCS Phase 3: 72% for cases	NCBCS Phase 1: Blood samples: 95% for cases and 96% for controls NCBCS Phase 2: Blood samples: 88% for cases and 87% for controls NCBCS Phase 3: Blood/Buccal samples: 98% for cases	No	Population-based	2022	5309	4806				54% European, 43% African, 3% Other	Not Applicable	From the US National Death Index	The US National Death Index (NDI) is a centralized database of death record information on file in state vital statistics offices	Medical records abstraction	Medical records abstraction	Vital status was obtained through linkage to the US National Death Index	Not Applicable	Not Applicable	1) Newman, B., Moorman, P. G., Millikan, R., Qaqish, B. F., Geradts, J., Aldrich, T. E., and Liu, E. T. The Carolina Breast Cancer Study: integrating population-based epidemiology and molecular biology. Breast Cancer Res Treat, 35: 51-60, 1995. 2) Millikan, R., Eaton, A., Worley, K., Biscocho, L., Hodgson, E., Huang, W. Y., Geradts, J., Iacocca, M., Cowan, D., Conway, K., and Dressler, L. HER2 co…
Nurses Health Study	NHS	USA	Prospective cohort study: nested case-control	Incident cases arising in the sub-cohort of 32,826 cohort members who gave a blood specimen in 1989-1990 are included if they were diagnosed with breast cancer prior to July 1, 2000	All incident cases and selected controls are included. All cases and controls had provided a blood sample	All	No	Prospective cohort	3789	3131	2341	34	-	89	Majority European	Medical record--no clear distiction between adjuvant and neoadjuvant	Once a death is reported, attempts are made to contact the next-of-kin or other contact person to learn the cause of death and to get permission to obtain medical records. Information may also be sought from the National Death Index, from tumor registries, and from death certificates. All information is reviewed by NHS investigators who determine the primary cause of death	If the death is due to a disease of interest in Nurses, then it will be either verified by medical record review/next-of-kin/death certificate information	Self report: Periodically during the follow-up cycle, participants who have reported a disease of interest to NHS researchers are selected from the batches of validated questionnaires. These records are merged into a file and tracking system where each is assigned a confirmation code that allows staff to update and monitor the follow-up status of the disease report	Follow-up procedures which, for most diseases, consist of getting medical records/pathology report and reviewing the records to confirm the diagnosis, to establish the date of diagnosis, and to assign disease-specific subcodes that characterize the disease	Follow up (recurrence): Biennial Questionnaire since 1976. Death: report from family member or post office or National Death Index. After death is registered, next-of-kin are contacted for additional information and for permission to access medical records. Information may also be sought from National Death Index, Tumor Registry or Death Certificate	Questionniare sent(2014); qxn data available (2012)	Yes (Qx sent every 2-4 years)	1) Hankinson SE. et al. Plasma sex steroid hormone levels and risk of breast cancer in post-menopausal women. J. Natl. Cancer Inst., 96,1866-9 (2004). 2) http://www.channing.harvard.edu/nhs/
Nurses Health Study 2	NHS2	USA	Prospective cohort study: nested case-control	Incident cases arising in the sub-cohort of 29,611 women that donated blood during 1993 to 1995 are included	All incident cases and selected controls are included. All cases and controls had provided a blood sample	All	No	Prospective cohort	2164	1883	1296	26	-	63	Majority European	Medical record--no clear distiction between adjuvant and neoadjuvant	Once a death is reported, attempts are made to contact the next-of-kin or other contact person to learn the cause of death and to get permission to obtain medical records. Information may also be sought from the National Death Index, from tumor registries, and from death certificates. All information is reviewed by NHS investigators who determine the primary cause of death	If the death is due to a disease of interest in Nurses, then it will be either verified by medical record review/next-of-kin/death certificate information	Self report: Periodically during the follow-up cycle, participants who have reported a disease of interest to NHS researchers are selected from the batches of validated questionnaires. These records are merged into a file and tracking system where each is assigned a confirmation code that allows staff to update and monitor the follow-up status of the disease report	Follow-up procedures which, for most diseasess/pathology report, consist of getting medical records and reviewing the records to confirm the diagnosis, to establish the date of diagnosis, and to assign disease-specific subcodes that characterize the disease	Follow up (recurrence): Biennial Questionnaire since 1989. Death: report from family member or post office or National Death Index. After death is registered, next-of-kin are contacted for additional information and for permission to access medical records. Information may also be sought from National Death Index, Tumor Registry or Death Certificate	Questionniare sent and data available (2013)	Yes (Qx sent every 2-4 years)	Tworoger SS, Missmer SA, Eliassen AH, Spiegelman D, Folkerd E, Dowsett M, Barbieri RL, Hankinson SE. The association of plasma DHEA and DHEA sulfate with breast cancer risk in predominantly premenopausal women. Cancer Epidemiol Biomarkers Prev 2006;15(5):967–971. doi:10.1158/1055-9965.EPI-05-0976.
Oulu Breast Cancer Study	OBCS	Finland	Hospital-based case-control study	Consecutive incident cases diagnosed at the Oulu University Hospital between 2000 and 2004	All of the asked controls, and 71% of all cases treated at the Oulu University Hospital, Department of Oncology during the collection period	Not recorded	No	Mixed	509	544	537	28	-	92	European	Hospital medical records	Death certificates, cancer registry	Death certificates, cancer registry	Hospital medical records	Hospital medical records	Hospital medical records, Cancer registry, population registry	2012 breast cancer spec / 2010 overall	No	Erkko,H. et al. A recurrent mutation in PALB2 in Finnish cancer families. Nature 446, 316-319 (2007).
Ontario Familial Breast Cancer Registry	OFBCR	Canada	Population-based familial case-control study	Cases diagnosed between 1 Jan 1996-31 Dec 1998 were identified from the Ontario Cancer Registry which registers >97% of all cases residing in the province at the time of diagnosis. All women with invasive breast cancer aged 20–54 years who met the OFBCR definition for high genetic risk (family history of specific cancers particularly breast and ovarian, early onset disease, Ashkenazi ethnicity or…	Cases: consent to contact patients was 92%, response to initial family history questionnaire was 65%, response to risk factor questionnaires was 73% of all eligible, and donation of a blood sample was 63% of all eligible. Less than 2% died before initial contact. Controls: approximately, 65% of identified eligible women returned questionnaires, and 63% of these donated a blood specimen	45% cases 41% controls	Subset (N=628)	Mixed	761	2518	2499	22	-	93	Multiple	Self administered Treatment questionnaire	Cause of death was ascertained through various follow-up activities (annual mailed family history follow-up questionnaires, personal history follow-up questionnaires at 10, 15 and 20 years ) as well as linkage to the Ontario Cancer Registry. Also through direct telephone contact with family members of deceased individuals	From linkage to the Ontario Cancer Registry and Death Registry Records	Disease recurrence information was collected through annual family history follow-ups and through self-administrated personal history questionnaire follow-ups at years 10, 15 and 20 after baseline	Pathology Reviews, Pathology Reports, Linked patient reports and Clinic notes	Follow-up data including vital status were collected though annual family history follow-up questionnires and though personal history follow-up questionnaires collected at years 10, 15 and 20 since baseline. Vital status of cases was ascertained also through linkage to cancer registry	15-year personal history follow-up information were collected from April 2012 to April 2015	Yes, there are risk factor information at follow-ups	John,E.M. et al. The Breast Cancer Family Registry: an infrastructure for cooperative multinational, interdisciplinary and translational studies of the genetic epidemiology of breast cancer. Breast Cancer Res 6, R375-R389 (2004).
Leiden University Medical Centre Breast Cancer Study	ORIGO	Netherlands	Hospital-based prospective cohort study	Consecutive cases diagnosed 1996-2006 in 2 hospitals of South-West Netherlands (Leiden & Rotterdam). No selection for family history; Rotterdam cases selected for diagnosis aged <70. Cases with in situ carcinomas eligible	80-90%	Not recorded	No	Mixed	2351	1549	1370	22	-	87	European	Patient Medical Records; Hospital Information System; Dutch Cancer Registry	Hospital Information System (if deceased there); or per request to GP	Linkage to National Pathology Registry; Linkage to Dutch Cancer Registry; per request to GP	Patient Medical Records (if treated in accrual hospital); Linkage to National Pathology Registry	Patient Medical Records (if treated in accrual hospital); Linkage to National Pathology Registry	Linkage to Municipal Population Register; National Pathology Registry; Hospital Information System; General Practitioner	2015 for cases from LUMC (N=690); 2007 for cases from DDHK (N=860)	No	1) de Bock,G.H. et al. Tumour characteristics and prognosis of breast cancer patients carrying the germline CHEK2*1100delC variant. Journal of Medical Genetics 41, 731-735 (2004). 2) Huijts PE et al . Clinical correlates of low-risk variants in FGFR2, TNRC9, MAP3K1, LSP1 and 8q24 in a Dutch cohort of incident breast cancer cases. Breast Cancer Res.9, R78 (2007).
NCI Polish Breast Cancer Study	PBCS	Poland	Population-based case-control study	Incident cases from 2000-2003 identified through a rapid identification system in participating hospitals covering ~ 90% of all eligible cases, and cancer registries in Warsaw and Łódź covering 100% of all eligible cases	79% of eligible cases and 69% of eligible controls agreed to personal interview; 84% of interviewed cases and 94% of interviewed controls provided a DNA sample	66% cases 61% controls	No	Population-based	2393	2243	2021	27	-	75	European	Hospital Records & Cancer Registry	From death certificates or Medical records	Not complate and reliable data	Hospital Records & Cancer Registry	Histology; CT; RTG -raports or information about procedure done in other hospitals	Complete follow-up for Warsaw cases; Only vital sttus for Łódz cases; We are reviewing medical records plus Cancer Registry data base plus Death Certificates data base	Every 5 years; last data from 2012; currently running follow up after 15 years	No	Garcia-Closas, M. et al. Polymorphisms in DNA double-strand break repair genes and risk of breast cancer: two population-based studies in USA and Poland, and meta-analyses. Hum. Genet, 119, 376-88 (2006).
Karolinska Mammography Project for Risk Prediction of Breast Cancer - Case-Control Study	pKARMA	Sweden	Case-control study	Incident cases from Jan 2001 – Dec 2008 from the Stockholm/Gotland area. Identified through the Stockholm breast cancer registry	60% for the cases in Libro1. Unknown for KARMA controls	60% for cases	No	Mixed	5798	5838	4911	25	-	79	European	From the Clinical Breast Cancer register. pKarma is matched to the register twice a year	From the Swedish Nation wide Cause of Death register	No structured verification	Through the Clinical Breast Cancer register and the Inpatient register	No structured verification	Through the Swedish Cause of Death register, Clinical Breast Cancer register and the Inpatient register	We match the data sets to all registers twice a year	Not recorded	Unpublished
The Prostate, Lung, Colorectal and Ovarian (PLCO) Cancer Screening Trial	PLCO	USA	Prospective cohort study: nested case-control	Incident cases arising in the sub-cohort of 78,232 women who gave a blood specimen in 1993-2001 are included if they were diagnosed with breast cancer. Recruitment via mutiple screening centers across the US	All incident cases and selected controls are included. All cases and controls had provided a blood sample	Not recorded	No	Prospective cohort	3085	3372	2684	55	-	89	European	Not recorded	Vital status information is collected through annual follow-up that attempts to contact participants. A National Death Index search was conducted annually for participants who had not responded to repeated attempts to contact them.	Death certificates were reviewed at a centralized facility according to rules established by the National Center for Health Statistics	Not recorded	Not recorded	Vital status information is collected through annual follow-up that attempts to contact participants. A National Death Index search was conducted annually for participants who had not responded to repeated attempts to contact them	2009-12-31	No	Pfeiffer, R.M., et al. Risk Prediction for Breast, Endometrial, and Ovarian Cancer in White Women Aged 50 y or Older: Derivation and Validation from Population-Based Cohort Studies. Plos Med, 10(7), 2013.
Prospective Study of Outcomes in Sporadic Versus Hereditary Breast Cancer	POSH	UK	Prospective cohort	Cases aged 40 or younger at breast cancer diagnosis. Recruited from breast cancer centre oncology clinics across 126 UK hospitals and diagnosed between January 2000 to December 2007	DNA available for 95% of participants	Not recorded	No	Patient only cohort - incident cancer cases meeting inclusion criteria	0	2019	2019	18	-	45	Mostly European, 3% ethnic minority groups e.g., Black, Asian	Hospital source data	National Health Data	National Health Data	Hospital source data	Hospital source data	National data	Vital status updated every 6 months	No	1) Eccles et al (2007) Prospective study of Outcomes in Sporadic versus Hereditary breast cancer (POSH): Study Protocol. BMC. Cancer 7, 160. 2) Tapper W, et al (2008). Association between common genetic variants and prognosis of early onset breast cancer in 30 candidate genes. Breast Cancer Research; 10:R108. 3) Copson E et al (2013) Prospective observational study of breast cancer treatment outc…
Evaluation of Predictive Factors regarding the Effectivity of Aromatase Inhibitor Therapy	PREFACE	Germany	Multicenter, prospective, randomized, open-label phase IV study	Postmenopausal, steroid hormone receptor positive breast cancer patients who are treated with letrozole. Recruitment at multicentres in Germany between 2009-2011	0.92	0.89	No	Patient cohort	0	3495	3448	41	-	95	European	Medical records	Medical records	Medical records	Medical records	Medical records	Medical records	2014-12-01	No	No references yet
Predicting the Risk Of Cancer At Screening Study	PROCAS	UK	Population based study	Women diagnosed with breast cancer since joining the study of women attending the Breast Screening Programme (NHSBSP) in Greater Manchester. Recruitment period Oct 2009-May 2014	37% uptake to the study	100% completed questionnaire on risk factors including family history, hormonal factors and lifestyle. 17% of participants provided a saliva DNA sample for SNP anaylsis	No	Population-based	1756	702	368	29	-	76	European	Not recorded	This information wasn't collected. Date of death is however collected from weekly reports	Not recorded	This information wasn't collected	Not recorded	Cancer report updated monthly from NHS systems. Deaths report updated weekly from local GP records	Expected to be in follow up until 2020	We are intending to refresh this imminently by qaire	Evans DG, Astley S, Stavrinos P, Harkness E, Donnelly LS, Dawe S, et al.Improvement in risk prediction, early detection and prevention of breast cancer in the NHS Breast Screening Programme and family history clinics: a dual cohort study. Programme Grants Appl Res 2016;4(11).
Rotterdam Breast Cancer Study	RBCS	Netherlands	Hospital-based case-control study, Rotterdam area	Familial breast cancer patients selected from the Clinical Genetics Center at Erasmus MC Cancer Institute; recruited 1994 - 2005 (RBCS1) and 1995 - 2009 (RBCS2; for OncoArray)	100% of cases and controls provided a blood sample. 95% of cases have signed the informed consent. All controls are anonymous and therefore no informed consent is necessary.	Questionnaire on reproductive factors and life-style factors is available for 10% of cases and none of the controls	Yes	Mixed	1047	1299	1223	18	-	84	European	Medical files (paper or electronic)	From medical file	Not recorded	From medical file	Full assessment of tumorstage according to the Dutch guidelines	From medical file/ info from GP or other hospital. Vital status also from Municipal registry	October 2013	No	M Kriege, A Hollestelle, A Jager et al. Survival and contralateral breast cancer in CHEK2*1100delC breast cancer patients: impact of adjuvant chemotherapy. Br J Cancer 2014; 111(5):1004-13.
Singapore and Sweden Breast Cancer Study	SASBAC	Sweden	Population-based case-control study	Incident cases from October 1993 to March 1995 identified via the 6 regional cancer registries in Sweden, to which reporting is mandatory	84% of cases & 82% of controls questionnaire, 87% & 74% of those donated DNA (overall 73% & 61% respectively)	73% cases 50% controls	No	Population-based	1515	1246	1246	50	-	75	European	Abstracted from medical records 6-8 years after date of diagnosis	From the Swedish Nation wide Cause of Death register	No structured verification	Through a medical record review 6-8 years aftre diagnosis. Through the Clinical Breast Cancer register and the Inpatient register there after	No structured verification	Through medical records the first 6-8 years and the Swedish Cause of Death register, Clinical Breast Cancer register and the Inpatient register there after	We match the data sets to registers when needed	Inclusion period was March 1993 - October 1995. Patient and healthy controls have not been contacted since inclusion	Wedren, S. et al. Oestrogen receptor alpha gene haplotype and postmenopausal breast cancer risk: a case control study. Breast Cancer Res., 6, R437-49 (2004).
Sheffield Breast Cancer Study	SBCS	UK	Hospital-based case-control study	Women with pathologically confirmed breast cancer recruited from surgical outpatient clinics at the Royal Hallamshire Hospital, Sheffield, 1998 – 2005; cases are a mixture of prevalent and incident disease	Not recorded	100% of cases and controls who accepted to participate	No	Mixed	1458	1274	1132	28	-	92	European	Hospital record	Trent cancer Registry	hospital record where available	Not recorded	Not recorded	Trent Cancer Registry	9th Sept 2013 (death data)	no	1) MacPherson,G. et al. Association of a common variant of the CASP8 gene with reduced risk of breast cancer. Journal of the National Cancer Institute 96, 1866-1869 (2004). 2) Rafii,S. et al. A potential role for the XRCC2 R188H polymorphic site in DNA-damage repair and breast cancer. Human Molecular Genetics 11, 1433-1438 (2002).
Study of Epidemiology and Risk factors in Cancer Heredity	SEARCH	UK	Population-based case-control study	Two groups of cases identified through East Anglian Cancer Registry; 1) prevalent cases diagnosed 1991-1996 under 55 years of age at diagnosis, recruited 1996-2002; 2) incident cases diagnosed since 1996 under 70 years of age at diagnosis, recruited 1996-present	64% of eligible cases and 41% of invited controls provided a blood sample	64% cases 41% controls	No	Mixed	11369	16092	15782	21	-	88	European	The National Cancer Registration and Analysis Service and patient's self-completed study questionnaire	The National Cancer Registration and Analysis Service	Not recorded	Not recorded	Not recorded	The National Cancer Registration and Analysis Service	2014-08-01	no	Lesueur, F. et al. Allelic association of the human homologue of the mouse modifier Ptprj with breast cancer. Hum. Mol. Genet., 14, 2349-56 (2005).
Städtisches Klinikum Karlsruhe Deutsches Krebsforschungszentrum Study	SKKDKFZS*	Germany	Hospital-based breast cancer cohort	Women diagnosed with primary in situ or invasive breast cancer at the Städtisches Klinikum Karlsruhe from March 1993 to July 2005	Not recorded	Not recorded	No	Patient cohort	29	1698	1675	21	-	93	>99% Caucasian	Source of information about any adjuvant treatment was obtained from the medical records of the patients.	Cause of death was obtained from the medical records of the patients.	Not recorded	Disease recurrence/progression was obtained from the medical records of the patients and/or the pathology reports.	Not recorded	Follow-up (including vital status) information was obtained from medical records, pathology reports or population registries. Risk factor data were collected from about 10% of patients by questionnaire; from the remaining patients risk factor data were obtained from the medical records	2012 - 2014	No	Stevens, K.N. et al. 9p13.1 is a triple-negative-specific breast cancer susceptibility locus. Cancer Res. 2012;72(7):1795-803.
Swedish Mammography Cohort	SMC	Sweden	Nested case control study from a population-based cohort	All breast cancer cases in the cohort (information from the Swedish Cancer Register) from 1987-2011 for women who gave saliva in 2005-2008 or a blood specimen in 2003-2009 are included	All incident cases with available DNA and selected controls are included	74% of all women in the study area, 40-74 years old at baseline 1987; for 94% of cases and controls DNA is from saliva and for 6% from blood	No	Prospective cohort	729	1551	1551	41	-	93	Caucasian	No information in our database	Swedish Cause of Death Register	Cause of death stated by doctors	Recurennce/progression NOT available	Not available	Swedish Death Register & Swedish Cancer Register	End of 2014 for mortality, end of 2013 for cancer incidence, end of 2011 for ER/PR receptors	Questionnaires 2008/2009	Suzuki R1, Ye W, Rylander-Rudqvist T, Saji S, Colditz GA, Wolk A. Alcohol and postmenopausal breast cancer risk defined by estrogen and progesterone receptor status: a prospective cohort study. J Natl Cancer Inst. 2005 Nov 2;97(21):1601-8.
Simultaneous Study of FEC-Gemcitabine and Docetaxel Treatment Evaluation	SUCCESSA	Germany	Multicenter, prospective, randomized, open-label phase III study	Patients with primary epithelial invasive breast cancer (pT1–4, pM0) and histological evidence of axillary lymph node metastasis (pN1–3)	Not reported	31 %	Not reported	Patient cohort	Not reported	Not reported	Not reported	Not reported	#NAME?	Not reported	European	Medical records.	Medical records	Medical records	Medical records	Medical records	Medical records	Not reported	No	Not reported
Simultaneous Study of Gemcitabine-Docetaxel Combination adjuvant treatment	SUCCESSB	Germany	Multicenter, prospective, randomized, open-label phase III study	Patients with primary Her2-positive and high risk breast cancer (pN+ oder >pT1b or >G1 or <36y or HR-). Recruitment at multicentres in Germany during 2008-2011	0.97	0.62	No	Patient cohort	0	454	454	28	-	81	European	Medical records	Medical records	Medical records	Medical records	Medical records	Medical records	2014-05-01	No	1) Andemassen U, Neugebauer J, Janni W, Hepp P, Ortmann U, Sommer H, Rack B, Grp SS. (2011) Simultaneous study of gemcitabine-docetaxel combination adjuvant treatment, as well as biological targeted treatment: the SUCCESS B Trial. Breast 20:S66-S66. 2) Jaeger BAS, et al. (2012) HER2 expression on circulating tumor cells (CTC) in patients with early HER2-positive breast cancer: Results of the Germ…
Simultaneous Study of Docetaxel Based Anthracycline Free Adjuvant Treatment Evaluation	SUCCESSC*	Germany	Multicenter, prospective, randomized, open-label phase III study	Patients with primary Her2-negative and high risk breast cancer (pN+ oder >pT1b or >G1 or <36y or HR-). Recruitment at multicentres in Germany during 2009-2011	0.94	0.89	No	Patient cohort	0	3132	3132	24	-	79	European	Medical records	Medical records	Medical records	Medical records	Medical records	Medical records	2014-05-01	No	1) Hepp P, et al. (2009) Simultaneous Study of Docetaxel Based Anthracycline Free Adjuvant Treatment Evaluation, as Well as Lifestyle Intervention Strategies Success C-Studie. Anticancer Res 29 (5):1567-1568. 2) Jaeger BA, et al. (2015) Persistence of circulating tumor cells immediately after and two years after systemic adjuvant chemotherapy in patients with early breast cancer - Results of the …
IHCC-Szczecin Breast Cancer Study	SZBCS	Poland	Hospital-based case-control study	Prospectively ascertained cases of invasive breast cancer patients diagnosed at the Regional Oncology Hospital (Szczecin) in the years 2002, 2003, 2006 and 2007 or the University Hospital from 2002 to 2007 in Szczecin, West-Pomerania, Poland. Patients with pure intraductal or intralobular cancer were excluded (DCIS or LCIS) but patients with DCIS with micro-invasion were included	>95% cases and 55% controls	>95% cases 55% controls	No	Mixed	1527	1689	1542	25	-	91	European	Hospital/medical records	Records from National Registry	There is no need to verify, sometimes we have confirmation from family members	Directly from patient during control visit or via telephone contact; in the past we had also this information from questionnaire	Hospital/medical records if possible	Questionnaire sent by post	About 10 years ago; currently we are sending questionnaire only to all mutation carriers (BRCA1/2, CHEK2, etc)	Yes	1) Jakubowska A, Cybulski C, Szymańska A, Huzarski T, Byrski T, Gronwald J, Debniak T, Górski B, Kowalska E, Narod SA, Lubiński J. BARD1 and breast cancer in Poland. Breast Cancer Res Treat. 2008 Jan;107(1):119-22. 2) Jakubowska A, Jaworska K, Cybulski C, Janicka A, Szymańska-Pasternak J, Lener M, Narod SA, Lubiński J; IHCC-Breast Cancer Study Group. Do BRCA1 modifiers also affect the risk of bre…
UCI Breast Cancer Study	UCIBCS*	USA	Population-based case-control study	All cases diagnosed in Orange County, California, during one-year period beginning March 1, 1994. Ascertained through the population-based Cancer Surveillance Program of Orange County California (CSPOC)	Cases 76% and Controls 80%	76% cases 80% controls	No	Mixed	659	1162	1006	24	-	90	European, African, Hispanic	Clinical and Treatment information comes from the state cancer registry (CCR california Cancer Registry) and pathology reports	Cause of death is a standard data item of the California Cancer registry (which is part of SEER)	Underlying cause of death is coded by the National Center for Health Statistics and the California Department of Public Health, based on causes of death information from the death certificate	This data item is not available	This data item is not available	The vital status and follow-up date are standard items of the California Cancer Registry	Completed information is as of 10/30/2013	No risk factor information at follow-up	1) Anton-Culver, H.et al. Characteristics of BRCA1 mutations in a population-based case series of breast and ovarian cancer. Eur. J. Cancer, 36, 1200-8 (2000). 2) Ziogas, A. et al. Cancer risk estimates for family members of a population-based family registry for breast and ovarian cancer. Cancer Epidemiol. Biomarkers Prev., 9, 103-11 (2000)
UK Breast Ovarian Cancer Study	UK2	UK	Population-based study	Women with breast cancer with family history/young onset disease (diagnosed <41 years)	All selected subjects were recruited from within the cohort study	100% of cases accepted to participate	Yes	Mixed	0	2763	2763	18		88	Mostly Caucasian	BOCS did not collect data on adjuvant treatment	Linkage to National data (National Disease Registration Service and Office for National Statistics)	Linkage to National data (National Disease Registration Service and Office for National Statistics)	This data item is not available	This data item is not available	Linkage to National data (National Disease Registration Service and Office for National Statistics)	Mixed	No risk factor information at follow-up	Turnbull, C., Ahmed, S., Morrison, J., Pernet, D., Renwick, A., Maranian, M., Seal, S., Ghoussaini, M., Hines, S., Healey, C. S., Hughes, D., Warren-Perry, M., Tapper, W., Eccles, D., Evans, D. G., Hooning, M., Schutte, M., van den Ouweland, A., Houlston, R., Ross, G., Langford, C., Pharoah, P. D., Stratton, M. R., Dunning, A. M., Rahman, N.,Easton, D. F. (2010). "Genome-wide association study id…
UK Breakthrough Generations Study	UKBGS	UK	Nested case-control study of incident cases within prospective cohort study	Cohort members from the Breakthrough Generations Study (cohort of 100,000+ women followed up for breast cancer, recruited from the UK during 2003-2011) who developed breast cancer during follow-up	All selected subjects were recruited from within the cohort study	Questionnaire completed for 100%. Questionnaire plus blood sample supplied by 92% of cases and controls	No	Prospective cohort	3365	4162	3508	24	-	87	European	Questionnaires to study participants	From death certificate data	From death certificate data	Not obtained	Not obtained	Follow-up questionnaires and national data systems	Dependent on when the individual entered the cohort - it is person-specific	Yes	Swerdlow,A.J. et al. The Breakthrough Generations Study: design of a long-term UK cohort study to investigate breast cancer aetiology. Br J Cancer 105, 911-917 (2011).
US Radiologic Technologists Study	USRT	USA	Population -based case-control study using prevalent cases with controls matched to cases on year of birth	Prevalent cases identified through mailed surveys in 1983-8 and 1994-8, incident cases between surveys; blood collected from 1999-2004; unselected for family cancer history or any other characteristics; most cases sampled more than 5 years after diagnosis	62% of cases and 48% of controls contacted agreed to provide a blood sample and were interviewed	62% case 48% controls	No	Mixed	2873	2679	2186	22	-	82	Mostly Caucasian	USRT did not collect data on adjuvant treatment.	For deaths that occurred in 1979 or later, underlying and contributing causes of death were obtained from National Death Index (NDI)-Plus	For deaths that occurred in 1979 or later, underlying and contributing causes of death were obtained from National Death Index (NDI)-Plus	This data item is not available	This data item is not available	Cancer incidence is obtained from follow-up, mailed questionnaires. Vital status follow-up was coordinated with the ARRT’s registration renewal cycle, which is conducted annually by birth month. The monthly certification renewal files received from ARRT provide an on-going mechanism for updating vital status and addresses for cohort members who are actively registered by the ARRT. Various tracing…	Mortality follow-up is complete through 2013. Cancer incidence data was obtained in 2012-2014	Yes	1) Doody MM, Freedman DM, Alexander BH, Hauptmann M, Miller JS, Rao RS, Mabuchi K, Ron E, Sigurdson AJ, Linet MS. Breast cancer incidence in U.S. radiologic technologists. Cancer. 2006 Jun 15;106(12):2707-15. 2) Bhatti P, et al. Breast cancer risk polymorphisms and interaction with ionizing radiation among U.S. radiologic technologists. Cancer Epidemiol Biomarkers Prev 2008;17:2007-11. 3) Rajaram…
Women's Health Initiative	WHI	USA	Prospective cohort study: nested case-control	Incident cases arising the WHI observational study and clinical trial cohorts (n=93,676 and n=125,017 respectively)	All incident cases and selected controls are included. All cases and controls had provided a blood sample	Not recorded	No	Prospective cohort	4904	5374	5367	50	-	90	European	WHI did not collect data on adjuvant treatment	Physician adjudicators determine the cause of death and use the following hierarchy of information: #1 - medical records. If we have medical records we use them since they have more detailed information regarding prior history and admission symptoms; #1a. if we have both medical records + death certificate and they are discrepant, we default to the medical records; #2 death certificate alone and …	As explained in D	WHI did not collect data on disease recurrence or progression	WHI did not collect data on disease recurrence or progression	Follow-up and vital status was obtained through semi-annual or annual planned mailings, with additional follow-up for non-responders	The cases and controls selected for this study were based on follow-up through September 2005	Some but not all risk factor information was updated throughout follow-up	https://www.nhlbi.nih.gov/whi/
Notes		*Subset of samples are part of the TNBCC				▵Calculated from reported qx and blood participation rates
						8
