# Supplementary material for: Genome-wide association study of germline variants and breast cancer-specific mortality
Source: Br J Cancer. 2019 Feb 21;120(6):647–57. doi: 10.1038/s41416-019-0393-x (PMC6461853; doi:10.1038/s41416-019-0393-x)
Supplement: Supplementary file 3 — Supplementary Table 4 [file 41416_2019_393_MOESM3_ESM.xlsx]

## Sheet: ER-negative
Variant	Chromosome	Position	Alt	Ref	Eaf_Ref	HR	LCL	UCL	Pvalue	BFDP
rs67918676:27445956:A:AT	7	27445956	AT	A	0.121441	1.27418	1.16435	1.39438	1.37565e-07	0.111186
rs192185001:27448012:A:AT	7	27448012	AT	A	0.121159	1.27224	1.16254	1.3923	1.66169e-07	0.12845
rs145963877:27473909:CAG:C	7	27473909	C	CAG	0.109796	1.28152	1.16729	1.40692	1.91414e-07	0.150338
rs17429684:27446089:C:T	7	27446089	T	C	0.122818	1.25272	1.14642	1.36888	6.35105e-07	0.314142
rs6965319:27446531:A:G	7	27446531	G	A	0.122725	1.25094	1.14495	1.36675	7.17994e-07	0.336972
rs17429726:27447668:A:G	7	27447668	G	A	0.12239	1.25033	1.14433	1.36615	7.69824e-07	0.350735
rs1223809:214360892:A:G	1	214360892	G	A	0.118265	0.774977	0.701078	0.856666	6.17171e-07	0.353045
rs17439333:27446670:A:C	7	27446670	C	A	0.123055	1.25057	1.14438	1.3666	7.84967e-07	0.355079
rs11761572	7	27448316	T	C	0.12235	1.25003	1.14405	1.36582	7.91562e-07	0.356243
rs17429719:27447634:G:T	7	27447634	T	G	0.122409	1.25002	1.14404	1.36581	7.92398e-07	0.356457
rs17429691:27446180:C:T	7	27446180	T	C	0.122465	1.25044	1.14427	1.36647	7.94208e-07	0.357404
rs17429698:27446267:T:C	7	27446267	C	T	0.122462	1.25043	1.14426	1.36646	7.95105e-07	0.35763
rs11768223:27447994:A:G	7	27447994	G	A	0.122405	1.2498	1.14384	1.36558	8.09265e-07	0.360663
rs17439312:27446419:G:A	7	27446419	A	G	0.122488	1.25027	1.14411	1.36629	8.07313e-07	0.360672
rs11767850:27450767:T:C	7	27450767	C	T	0.122281	1.25018	1.14405	1.36615	8.08303e-07	0.360827
rs11764246	7	27447332	G	T	0.122708	1.24927	1.14331	1.36506	8.58806e-07	0.372733
rs6977425:27449106:G:C	7	27449106	C	G	0.122357	1.24948	1.1434	1.36541	8.63492e-07	0.374134
rs6965852:27446622:G:A	7	27446622	A	G	0.12395	1.24599	1.14057	1.36115	1.08079e-06	0.419385
rs2074885:89869666:G:A	15	89869666	A	G	0.160114	0.802858	0.734975	0.87701	1.10635e-06	0.424108
rs62454791:27473841:C:T	7	27473841	T	C	0.110875	1.25682	1.14657	1.37766	1.06025e-06	0.427822
rs78439698:27462928:T:C	7	27462928	C	T	0.110847	1.25692	1.14663	1.37782	1.06091e-06	0.428086
rs62454792:27474675:A:G	7	27474675	G	A	0.11086	1.2568	1.14655	1.37764	1.06274e-06	0.428321
rs62454793:27475604:C:T	7	27475604	T	C	0.110846	1.25677	1.14653	1.37762	1.0659e-06	0.428961
rs11768077:27475633:T:G	7	27475633	G	T	0.110845	1.25677	1.14652	1.37762	1.06665e-06	0.429111
rs11764603:27475841:C:T	7	27475841	T	C	0.110844	1.25677	1.14652	1.37762	1.06701e-06	0.429186
rs62454768:27464066:G:A	7	27464066	A	G	0.110868	1.25675	1.14646	1.37765	1.07815e-06	0.431496
rs62454788:27473108:G:A	7	27473108	A	G	0.110936	1.25643	1.14622	1.37723	1.09506e-06	0.434602
rs11773710:27465803:C:T	7	27465803	T	C	0.110854	1.25645	1.14619	1.37733	1.10768e-06	0.437206
rs11768908:27491289:C:T	7	27491289	T	C	0.110582	1.25733	1.14668	1.37866	1.10367e-06	0.437463
rs62454796:27483203:A:T	7	27483203	T	A	0.11075	1.25672	1.1463	1.37778	1.11635e-06	0.439287
rs11773352:27491436:T:G	7	27491436	G	T	0.110593	1.25702	1.14637	1.37835	1.14057e-06	0.444492
rs11772558:27470086:C:T	7	27470086	T	C	0.11083	1.25606	1.14582	1.3769	1.14734e-06	0.44466
rs2825231:20321298:T:A	21	20321298	A	T	0.379371	0.852369	0.79847	0.909906	1.64374e-06	0.453914
rs10226764:27472274:G:A	7	27472274	A	G	0.110767	1.25539	1.14522	1.37616	1.21404e-06	0.456636
rs6475992:27382085:G:A	9	27382085	A	G	0.519582	0.852871	0.798995	0.910379	1.75042e-06	0.467971
rs7281618:20317605:C:T	21	20317605	T	C	0.381399	0.853451	0.799674	0.910845	1.82224e-06	0.476844
rs6628643:31806027:C:T	23	31806027	T	C	0.243925	0.838069	0.779467	0.901077	1.78426e-06	0.483799
rs62454767:27463652:A:G	7	27463652	G	A	0.108916	1.25826	1.14598	1.38154	1.45573e-06	0.501517
rs1809591:77939513:C:T	2	77939513	T	C	0.65143	1.16783	1.09523	1.24524	2.15938e-06	0.514293
rs1895136:2254368:T:C	2	2254368	C	T	0.547048	0.863013	0.811901	0.917343	2.24852e-06	0.52102
rs113210515:214367417:G:GA	1	214367417	GA	G	0.108973	0.769391	0.691961	0.855485	1.271e-06	0.526625
rs10168134:2257724:T:C	2	2257724	C	T	0.544357	0.865139	0.8145	0.918926	2.5077e-06	0.545387
rs7601823	2	2273899	G	A	0.544802	0.865249	0.814632	0.91901	2.52452e-06	0.546882
rs113739626:20319205:A:G	21	20319205	G	A	0.325794	0.850228	0.794736	0.909594	2.45641e-06	0.547072
rs4655319:214361272:T:C	1	214361272	C	T	0.116704	0.786721	0.713061	0.867989	1.72944e-06	0.556862
rs12470297	2	2268526	T	C	0.543418	0.865643	0.815051	0.919374	2.65388e-06	0.558122
rs6753548:2268764:C:G	2	2268764	G	C	0.543518	0.865707	0.815104	0.919451	2.69471e-06	0.561555
rs12469455:2268546:C:T	2	2268546	T	C	0.543413	0.865739	0.815137	0.919481	2.70667e-06	0.562548
rs10121765	9	27372053	C	A	0.52949	0.859364	0.806543	0.915643	2.82718e-06	0.574141
rs10120627:27374092:T:C	9	27374092	C	T	0.530212	0.859383	0.806473	0.915763	2.94965e-06	0.583594
rs7591629:77926660:A:G	2	77926660	G	A	0.648804	1.16771	1.09421	1.24616	2.95151e-06	0.584977
rs4404305:77924166:C:T	2	77924166	T	C	0.647216	1.16877	1.09476	1.24777	2.97139e-06	0.586826
rs10469969:77952983:G:A	2	77952983	A	G	0.615758	1.16215	1.09111	1.23782	3.01631e-06	0.588168
rs111410779:48765535:C:T	20	48765535	T	C	0.107564	0.75581	0.674259	0.847225	1.5398e-06	0.603251
rs6527115:31778126:C:G	23	31778126	G	C	0.244073	0.841545	0.782711	0.904801	3.07896e-06	0.603901
rs1223817	1	214344393	T	C	0.108253	0.781752	0.706089	0.865522	2.12939e-06	0.613045
rs1023764:214345182:G:A	1	214345182	A	G	0.108412	0.782242	0.706551	0.866041	2.24576e-06	0.62342
rs1371879:214356697:A:T	1	214356697	T	A	0.108707	0.782323	0.706624	0.866131	2.26828e-06	0.625376
rs3009932:214347133:A:T	1	214347133	T	A	0.108672	0.782476	0.706776	0.866284	2.3007e-06	0.628074
rs1223762:214333700:G:T	1	214333700	T	G	0.108396	0.781861	0.705971	0.865909	2.31473e-06	0.630608
rs1223765:214336708:T:A	1	214336708	A	T	0.108359	0.782213	0.70639	0.866175	2.33787e-06	0.631992
rs1629500:214326853:C:T	1	214326853	T	C	0.0936553	0.768763	0.689603	0.857009	2.10356e-06	0.638529
rs12023781:214368186:G:A	1	214368186	A	G	0.105841	0.778296	0.701402	0.863621	2.32911e-06	0.639233
rs1660360:214358129:T:C	1	214358129	C	T	0.108858	0.783018	0.70726	0.866891	2.46079e-06	0.641118
rs11846015:22478961:G:T	14	22478961	T	G	0.206296	0.802894	0.732156	0.880467	3.08116e-06	0.652081
rs11120269:214369822:T:C	1	214369822	C	T	0.1058	0.779327	0.702475	0.864588	2.51534e-06	0.65304
rs1795056:214331416:C:G	1	214331416	G	C	0.108414	0.783304	0.707342	0.867424	2.69462e-06	0.659253
rs12048651	1	214367519	C	T	0.105564	0.779725	0.702817	0.865049	2.65033e-06	0.662889
rs11120270:214369872:G:A	1	214369872	A	G	0.105594	0.779877	0.702948	0.865226	2.70407e-06	0.666635
rs1440615:214372482:C:T	1	214372482	T	C	0.113737	0.787865	0.712945	0.870659	2.91382e-06	0.666505
rs17022178:214367634:C:A	1	214367634	A	C	0.105586	0.779992	0.703072	0.865327	2.72334e-06	0.667836
rs12617237:159182748:T:C	2	159182748	C	T	0.0560035	1.34533	1.19091	1.51976	1.85197e-06	0.67313
rs1223764:214336380:G:A	1	214336380	A	G	0.108493	0.784434	0.708472	0.86854	2.97957e-06	0.67728
rs182991756:159188657:T:C	2	159188657	C	T	0.0558939	1.34132	1.18719	1.51545	2.41277e-06	0.717924
rs145236514:159184730:G:C	2	159184730	C	G	0.0559275	1.34113	1.18702	1.51524	2.44009e-06	0.719723
rs73968919:159180894:A:T	2	159180894	T	A	0.0559406	1.33831	1.18445	1.51214	2.91381e-06	0.747309
rs73966661:159245732:G:A	2	159245732	A	G	0.0464709	1.39234	1.21415	1.59667	2.16449e-06	0.761654
rs57790795:159245249:G:A	2	159245249	A	G	0.0462935	1.39154	1.21337	1.59588	2.28295e-06	0.769172
rs28716841:132733467:T:C	5	132733467	C	T	0.0547319	1.36961	1.20013	1.56304	3.06169e-06	0.789655
rs72804888:30081977:G:A	10	30081977	A	G	0.029754	1.55752	1.3058	1.85776	8.36688e-07	0.807366
rs35557655:22807420:CAA:C	16	22807420	C	CAA	0.0284202	1.61199	1.33306	1.94929	8.40908e-07	0.856441
rs111896170:16586674:G:A	4	16586674	A	G	0.0226489	1.70952	1.37726	2.12193	1.15589e-06	0.932037
rs147254607:152103314:G:A	5	152103314	A	G	0.0132697	1.91104	1.48462	2.45993	4.97022e-07	0.953258
rs143340675:152156640:C:T	5	152156640	T	C	0.0129079	1.91528	1.4806	2.47758	7.49426e-07	0.965412
6:168438325:TTCTC	6	168438325	D	I	0.44829	0.517526	0.398849	0.671514	7.17754e-07	0.966893
rs6837069:136669670:A:T	4	136669670	T	A	0.0104653	1.92118	1.47886	2.49579	1.00423e-06	0.972407
rs146768547:95535230:G:A	14	95535230	A	G	0.0127467	1.9678	1.5045	2.57377	7.72633e-07	0.972864
rs34607238:136707077:A:G	4	136707077	G	A	0.0110251	1.89261	1.46271	2.44887	1.21795e-06	0.972681
rs79991130:193909022:G:A	1	193909022	A	G	0.0160045	1.79247	1.40528	2.28633	2.59848e-06	0.974869
rs139805484:36241002:T:TATGAATGG	4	36241002	TATGAATGG	T	0.0150326	1.82059	1.41882	2.33613	2.47795e-06	0.977131
rs146081883:68163160:G:C	2	68163160	C	G	0.0119279	1.95962	1.4893	2.57848	1.55124e-06	0.982427
rs149148512:68162974:A:G	2	68162974	G	A	0.0119284	1.95948	1.48916	2.57834	1.55776e-06	0.982466
rs117212863:66606196:G:C	10	66606196	C	G	0.0114132	2.05116	1.53246	2.74544	1.3662e-06	0.986447
rs145835734:66659421:T:G	10	66659421	G	T	0.0108853	2.05335	1.5305	2.75481	1.59903e-06	0.987838
rs117521942:66719241:C:T	10	66719241	T	C	0.0106648	2.00978	1.50294	2.68753	2.50232e-06	0.989351
rs113232387	5	68214996	C	T	0.216025	2.21274	1.59074	3.07793	2.39543e-06	0.994218
rs2937080	5	83607142	T	C	0.402215	0.425275	0.299717	0.60343	1.6716e-06	0.995059
rs184731128:113060762:G:T	11	113060762	T	G	0.0103975	2.90113	1.88187	4.47243	1.41336e-06	0.998057
rs189068928:113051695:C:T	11	113051695	T	C	0.0104022	2.86077	1.86143	4.39663	1.63641e-06	0.998071
rs213667	16	1106795	G	A	0.722566	0.343376	0.220514	0.534691	2.23632e-06	0.998428
Legend:
ALT = alternate
REF = reference
EAF = effect allele frequency
HR = hazard rate
LCL = lower control limit
UCL = upper control limit
BFDP = Baysedian False Discobery Probability
