# Supplementary material for: Genome-wide association study of germline variants and breast cancer-specific mortality
Source: Br J Cancer. 2019 Feb 21;120(6):647–57. doi: 10.1038/s41416-019-0393-x (PMC6461853; doi:10.1038/s41416-019-0393-x)
Supplement: Supplementary file 4 — Supplementary Table 6 [file 41416_2019_393_MOESM4_ESM.xlsx]

## Sheet: ER-positive
Variant	Chromosome	Position	Alt	Ref	Eaf_Ref	HR	LCL	UCL	Pvalue	BFDP
rs4717568:70400700:T:C	7	70400700	C	T	0.619365	0.882042	0.841898	0.9241	1.28194e-07	0.0713486
rs1917618:70396442:T:A	7	70396442	A	T	0.619431	0.882654	0.842522	0.924697	1.45946e-07	0.0798504
rs1546774:70398441:T:G	7	70398441	G	T	0.619452	0.883082	0.842911	0.925168	1.65466e-07	0.0889298
rs1546773:70398437:T:C	7	70398437	C	T	0.619159	0.883435	0.843248	0.925538	1.81313e-07	0.0961242
rs11251942:3596947:G:A	10	3596947	A	G	0.438824	1.1186	1.0709	1.16843	4.63973e-07	0.20686
rs10795052:3565039:G:A	10	3565039	A	G	0.437452	1.1187	1.07074	1.1688	5.21724e-07	0.225223
rs78602477:70397146:T:TTTAC	7	70397146	TTTAC	T	0.332551	1.13052	1.0774	1.18627	5.86077e-07	0.240513
rs5884806:70398757:AT:A	7	70398757	A	AT	0.332341	1.13013	1.07702	1.18587	6.33502e-07	0.254008
rs1464848:70399417:T:A	7	70399417	A	T	0.346773	1.12739	1.07533	1.18198	6.67855e-07	0.264157
rs10904054:3591799:A:C	10	3591799	C	A	0.437393	1.11672	1.06908	1.16647	6.92282e-07	0.275158
rs12220313:3576394:G:A	10	3576394	A	G	0.438908	1.11672	1.06899	1.16658	7.27143e-07	0.284308
rs1464849:70399575:C:T	7	70399575	T	C	0.333815	1.12728	1.07485	1.18226	8.21153e-07	0.302953
rs12938141:2904292:T:A	17	2904292	A	T	0.0932009	0.77756	0.704827	0.8578	5.13654e-07	0.310403
rs62457827:70400172:A:G	7	70400172	G	A	0.333865	1.12711	1.07466	1.18212	8.58108e-07	0.311663
rs1525286:70400559:C:T	7	70400559	T	C	0.333896	1.127	1.07453	1.18202	8.84139e-07	0.317655
rs1525285:70400728:G:A	7	70400728	A	G	0.333908	1.12694	1.07447	1.18197	8.96729e-07	0.320513
rs11976407:70397241:G:A	7	70397241	A	G	0.334942	1.12642	1.07416	1.18122	9.02976e-07	0.322099
rs4571625:70398046:C:T	7	70398046	T	C	0.334964	1.12647	1.07419	1.1813	9.0354e-07	0.322206
rs4389822:70398069:G:A	7	70398069	A	G	0.334966	1.12647	1.07419	1.1813	9.03851e-07	0.322276
rs10904056:3595235:C:T	10	3595235	T	C	0.442642	1.11552	1.06795	1.16521	8.80738e-07	0.322387
rs62457825:70396888:G:A	7	70396888	A	G	0.334906	1.12639	1.07413	1.18119	9.08962e-07	0.323444
rs5884808:70420405:AG:A	7	70420405	A	AG	0.645088	0.887574	0.846309	0.930852	9.10676e-07	0.323722
rs73370840:46917035:C:T	21	46917035	T	C	0.168216	1.16486	1.096	1.23805	9.18003e-07	0.324439
rs4717564:70396792:A:T	7	70396792	T	A	0.334929	1.12636	1.0741	1.18116	9.15497e-07	0.324904
rs2866969:70420408:G:T	7	70420408	T	G	0.645082	0.887631	0.846361	0.930914	9.24117e-07	0.326717
rs56064110:70396558:C:T	7	70396558	T	C	0.334942	1.1263	1.07403	1.18111	9.29775e-07	0.328068
rs11976493:70397629:G:T	7	70397629	T	G	0.334927	1.12616	1.0739	1.18095	9.52874e-07	0.333134
rs6938753:2634939:C:G	6	2634939	G	C	0.252839	0.87052	0.823525	0.920196	9.71367e-07	0.333385
rs67014383:70418844:TACCTCCA:T	7	70418844	T	TACCTCCA	0.64507	0.887847	0.84657	0.931136	9.70553e-07	0.336851
rs60503441:70401254:G:T	7	70401254	T	G	0.333981	1.12654	1.07407	1.18157	9.75957e-07	0.337914
rs7796180:70389811:G:A	7	70389811	A	G	0.620048	0.88976	0.849125	0.93234	9.70954e-07	0.337921
rs10795058:3591922:C:T	10	3591922	T	C	0.442311	1.11513	1.06758	1.1648	9.53599e-07	0.338865
rs715094	10	3584566	C	T	0.442466	1.11504	1.06747	1.16473	9.80834e-07	0.344768
rs7911273:3583378:C:G	10	3583378	G	C	0.442471	1.11504	1.06746	1.16473	9.83432e-07	0.345326
rs79116769:186063045:C:T	4	186063045	T	C	0.0863173	0.77726	0.703973	0.858175	6.13267e-07	0.346803
rs7911947:3594187:G:A	10	3594187	A	G	0.442285	1.11507	1.06747	1.16478	9.88423e-07	0.346363
rs7917582:3590092:G:A	10	3590092	A	G	0.442366	1.11495	1.0674	1.16463	9.94747e-07	0.347768
rs10795059	10	3592082	A	G	0.44231	1.11491	1.06737	1.16457	9.96321e-07	0.348128
rs55771315:70396520:G:A	7	70396520	A	G	0.334193	1.12592	1.07361	1.18077	1.02554e-06	0.348459
rs7082321:7314440:C:T	10	7314440	T	C	0.601485	1.14242	1.08296	1.20514	1.04768e-06	0.349169
rs12698965:70441601:C:T	7	70441601	T	C	0.642666	0.888284	0.847029	0.931548	1.04801e-06	0.353073
rs10795056:3588014:G:A	10	3588014	A	G	0.442197	1.11477	1.06722	1.16445	1.03697e-06	0.356637
rs4717565	7	70397051	C	A	0.354564	1.12408	1.07249	1.17816	1.06559e-06	0.357296
rs835954:3590948:C:G	10	3590948	G	C	0.442484	1.11467	1.06711	1.16434	1.06136e-06	0.361646
rs10904055:3592654:A:G	10	3592654	G	A	0.44268	1.11461	1.06707	1.16427	1.06427e-06	0.362266
rs13312126:70404146:T:G	7	70404146	G	T	0.625736	0.890351	0.849644	0.933009	1.14997e-06	0.374016
rs1464847:70399149:C:T	7	70399149	T	C	0.33427	1.12521	1.07291	1.18006	1.1833e-06	0.379276
rs1464846:70399148:G:T	7	70399148	T	G	0.334318	1.12518	1.07289	1.18003	1.19048e-06	0.380601
rs10795054:3580420:G:C	10	3580420	C	G	0.442496	1.1137	1.06617	1.16334	1.30072e-06	0.406633
rs1525303:70430136:T:A	7	70430136	A	T	0.643153	0.890583	0.849563	0.933583	1.45967e-06	0.426838
rs587150:168219089:G:A	6	168219089	A	G	0.866593	1.21276	1.12158	1.31136	1.31815e-06	0.430228
rs10269258:70440091:T:C	7	70440091	C	T	0.642647	0.889999	0.848717	0.933288	1.51512e-06	0.43489
rs149479659:81055864:CT:C	15	81055864	C	CT	0.187355	1.15318	1.08793	1.22234	1.61868e-06	0.444916
rs7914011:3580253:A:C	10	3580253	C	A	0.44436	1.11288	1.06536	1.16253	1.56115e-06	0.448334
rs6460609:70437060:C:T	7	70437060	T	C	0.642603	0.890642	0.849429	0.933854	1.65842e-06	0.455825
rs592837:3637566:T:C	10	3637566	C	T	0.369252	1.11425	1.06595	1.16475	1.7132e-06	0.468528
5:1227088:C:CGCCTTGCCCACCGAT	5	1227088	CGCCTTGCCCACCGAT	C	0.230466	1.15221	1.08703	1.22129	1.85119e-06	0.475438
rs587161:168219098:C:T	6	168219098	T	C	0.865413	1.20958	1.11899	1.3075	1.6631e-06	0.480294
rs10904059	10	3625494	A	G	0.287717	1.12328	1.07085	1.17826	1.86619e-06	0.482595
rs1464853:70419818:A:G	7	70419818	G	A	0.642961	0.892123	0.851124	0.935097	1.97812e-06	0.497214
rs1464852:70419994:A:G	7	70419994	G	A	0.357105	1.12049	1.06897	1.1745	2.16929e-06	0.518625
rs4717571:70418732:G:A	7	70418732	A	G	0.643055	0.892494	0.851461	0.935506	2.17699e-06	0.519459
rs1464851:70420012:G:A	7	70420012	A	G	0.35717	1.12041	1.06889	1.17441	2.20081e-06	0.521979
rs7797232:70419914:C:T	7	70419914	T	C	0.627547	0.893241	0.852365	0.936077	2.31195e-06	0.533764
rs835948:3642246:G:A	10	3642246	A	G	0.368121	1.11244	1.06427	1.1628	2.38778e-06	0.545967
rs4719030:70416886:G:A	7	70416886	A	G	0.643204	0.893025	0.851967	0.936061	2.45871e-06	0.547625
rs1581552:70414316:A:G	7	70414316	G	A	0.642724	0.893085	0.852031	0.936116	2.48155e-06	0.549769
rs11251953:3626557:C:G	10	3626557	G	C	0.270642	1.1267	1.07202	1.18416	2.60394e-06	0.557203
rs1568866:70416214:A:G	7	70416214	G	A	0.64314	0.893282	0.852211	0.936333	2.60994e-06	0.561334
rs11289719:32017545:CA:C	5	32017545	C	CA	0.310209	1.14245	1.08032	1.20814	3.0378e-06	0.587949
rs204517:118904412:A:G	9	118904412	G	A	0.675815	0.888329	0.845257	0.933596	3.01741e-06	0.590623
7:41400313:C:CTTTTTTTTTTTTTTT	7	41400313	CTTTTTTTTTTTTTTT	C	0.317191	0.881327	0.835757	0.929381	3.10558e-06	0.594049
rs7786693:70386023:A:C	7	70386023	C	A	0.609615	0.894701	0.853785	0.937578	3.17972e-06	0.606322
rs590646:3619272:A:G	10	3619272	G	A	0.288565	1.11991	1.06775	1.17461	3.2578e-06	0.610316
rs11251979:3673153:C:T	10	3673153	T	C	0.369233	1.11075	1.06274	1.16093	3.17044e-06	0.610568
rs7068892:3632419:G:A	10	3632419	A	G	0.294127	1.11923	1.06735	1.17364	3.30239e-06	0.613651
rs705471	10	3667726	G	A	0.368798	1.11048	1.06253	1.16061	3.27755e-06	0.617987
rs11251954:3628517:G:A	10	3628517	A	G	0.293797	1.11869	1.06698	1.17291	3.40524e-06	0.620595
rs204518:118906511:A:G	9	118906511	G	A	0.676005	0.888993	0.845888	0.934294	3.48125e-06	0.62221
rs59874431:3675733:C:T	10	3675733	T	C	0.369306	1.11051	1.0625	1.1607	3.34674e-06	0.622468
12:27965596:G:A	12	27965596	A	G	0.140264	1.15749	1.088	1.23143	3.65566e-06	0.629025
rs705470:3666993:G:A	10	3666993	A	G	0.369002	1.11025	1.06227	1.16039	3.4795e-06	0.631004
rs697430	10	3609194	T	C	0.287869	1.11892	1.06694	1.17344	3.66844e-06	0.636359
rs705469:3658919:T:C	10	3658919	C	T	0.368599	1.11021	1.06219	1.16041	3.58708e-06	0.637492
rs12505589:137417231:C:T	4	137417231	T	C	0.110653	1.1673	1.09321	1.24642	3.77224e-06	0.638053
rs7786657:70385942:A:T	7	70385942	T	A	0.609642	0.895537	0.854595	0.93844	3.81554e-06	0.645972
rs483612:168216811:C:G	6	168216811	G	C	0.867768	1.20472	1.11343	1.30349	3.6128e-06	0.648867
rs13228853:70394961:C:T	7	70394961	T	C	0.570912	0.896791	0.856263	0.939238	3.89648e-06	0.651332
rs7790286:70385783:T:C	7	70385783	C	T	0.609597	0.895703	0.854745	0.938625	3.98161e-06	0.654953
rs12698963:70409680:C:T	7	70409680	T	C	0.640868	0.895379	0.854241	0.938498	4.12245e-06	0.661852
rs503364:168219829:A:G	6	168219829	G	A	0.867439	1.20379	1.11266	1.30239	3.87761e-06	0.662752
rs536226:3658172:G:A	10	3658172	A	G	0.368545	1.10963	1.06161	1.15982	4.04897e-06	0.663123
rs140538758:67116601:C:G	16	67116601	G	C	0.0200878	1.50444	1.28201	1.76546	5.63174e-07	0.676714
rs375468501:106271835:G:T	7	106271835	T	G	0.055148	1.33777	1.18423	1.51122	2.89094e-06	0.745357
rs62235635:28314612:G:A	22	28314612	A	G	0.0101734	1.62627	1.33662	1.97868	1.17759e-06	0.895606
rs55686336:72773002:T:G	9	72773002	G	T	0.0143173	1.5114	1.27006	1.7986	3.26663e-06	0.90748
rs62237615:28739115:T:G	22	28739115	G	T	0.0169555	1.49764	1.26107	1.7786	4.13858e-06	0.916537
rs7160316:24871051:G:A	14	24871051	A	G	0.983425	0.614149	0.501638	0.751896	2.33626e-06	0.937811
rs62237617:28761148:C:T	22	28761148	T	C	0.0108401	1.68403	1.35949	2.08604	1.82613e-06	0.944498
rs118021774:822620:G:A	17	822620	A	G	0.0174398	1.82845	1.41581	2.36137	3.75584e-06	0.983492
Legend:
ALT = alternate
REF = reference
EAF = effect allele frequency
HR = hazard rate
LCL = lower control limit
UCL = upper control limit
BFDP = Baysedian False Discobery Probability
