# Supplementary material for: Genome-wide association study of germline variants and breast cancer-specific mortality
Source: Br J Cancer. 2019 Feb 21;120(6):647–57. doi: 10.1038/s41416-019-0393-x (PMC6461853; doi:10.1038/s41416-019-0393-x)
Supplement: Supplementary file 5 — Supplementary Table 7 [file 41416_2019_393_MOESM5_ESM.xlsx]

## Sheet: All
Variant	Chromosome	Position	Alt	Ref	Eaf_Ref	HR	LCL	UCL	Pvalue	BFDP
rs370332736:50395136:AACTT:A	6	50395136	A	AACTT	0.0931692	1.16555	1.09965	1.23539	2.48337e-07	0.125301
12:114419436:CAA:C	12	114419436	C	CAA	0.0840643	0.842668	0.788146	0.900962	5.27665e-07	0.230804
rs55702905:50386888:T:A	6	50386888	A	T	0.0944963	1.15692	1.09245	1.22519	6.26256e-07	0.250754
rs1295683:131998876:A:G	5	131998876	G	A	0.875325	0.882536	0.84017	0.927037	6.40763e-07	0.255328
rs16880300:50384635:A:G	6	50384635	G	A	0.094673	1.15613	1.09167	1.2244	7.16714e-07	0.274793
5:25384326:C:T	5	25384326	T	C	0.0161163	1.42734	1.24948	1.6305	1.60233e-07	0.285455
rs75927730:50395981:G:A	6	50395981	A	G	0.0946328	1.15518	1.09073	1.22344	8.43338e-07	0.305594
rs9807667:68841612:G:A	18	68841612	A	G	0.460955	0.909659	0.875568	0.945078	1.18255e-06	0.398906
rs10906806:15071385:T:C	10	15071385	C	T	0.447589	0.922946	0.893567	0.953292	1.18476e-06	0.422316
rs57297613:240757345:G:A	2	240757345	A	G	0.31467	0.901619	0.864333	0.940514	1.53901e-06	0.448172
rs112319461:116493155:G:A	11	116493155	A	G	0.0520632	1.21709	1.1237	1.31823	1.40982e-06	0.4493
rs2030217:64993763:G:A	3	64993763	A	G	0.253918	0.911663	0.877833	0.946798	1.63789e-06	0.475501
rs5875324:31481268:A:AT	6	31481268	AT	A	0.099313	0.874448	0.82735	0.924226	2.0382e-06	0.497332
rs11259443:15075969:G:A	10	15075969	A	G	0.459253	0.924153	0.894806	0.954463	1.66238e-06	0.502287
rs11259442:15075962:A:G	10	15075962	G	A	0.459254	0.924156	0.894809	0.954466	1.66379e-06	0.502488
rs10906805:15071365:T:C	10	15071365	C	T	0.419219	0.922492	0.892461	0.953533	1.77184e-06	0.513332
rs9841977	3	64993562	G	A	0.253776	0.91225	0.878391	0.947415	1.94325e-06	0.515681
rs71392427:4139547:A:AT	10	4139547	AT	A	0.937846	1.19887	1.1123	1.29218	2.10433e-06	0.525583
rs12245516:15073579:A:G	10	15073579	G	A	0.458914	0.924571	0.895255	0.954847	1.83643e-06	0.526084
rs4644566:15075301:G:T	10	15075301	T	G	0.459584	0.924488	0.895131	0.954808	1.85315e-06	0.527974
rs376359297:31482914:CA:C	6	31482914	C	CA	0.0990392	0.875496	0.828445	0.925218	2.38352e-06	0.533285
rs34877263:95490825:C:T	14	95490825	T	C	0.0337079	1.28049	1.15769	1.41631	1.53375e-06	0.542212
rs12252260:15073541:G:A	10	15073541	A	G	0.458729	0.924759	0.895437	0.955042	1.95427e-06	0.540728
rs10796251:15070811:T:C	10	15070811	C	T	0.446456	0.924099	0.89452	0.954656	1.97621e-06	0.541806
rs61755581:51239181:G:A	14	51239181	A	G	0.0208509	1.33943	1.19093	1.50644	1.09001e-06	0.552016
rs34126944:95489389:G:A	14	95489389	A	G	0.0337274	1.27988	1.15707	1.41572	1.62888e-06	0.55494
rs56276517:50405492:T:C	6	50405492	C	T	0.0934565	1.14901	1.08429	1.21761	2.66055e-06	0.558112
rs7903781:15073264:A:G	10	15073264	G	A	0.458901	0.925022	0.895694	0.95531	2.12277e-06	0.56011
rs1935393:15073853:A:C	10	15073853	C	A	0.459201	0.925051	0.895718	0.955345	2.15186e-06	0.563253
rs9664557:15076654:G:C	10	15076654	C	G	0.458415	0.924902	0.895502	0.955267	2.17215e-06	0.565037
rs12245571:15073616:A:C	10	15073616	C	A	0.458995	0.925121	0.895787	0.955415	2.19718e-06	0.568109
rs12218447:15077740:G:A	10	15077740	A	G	0.46066	0.924915	0.895485	0.955312	2.23349e-06	0.571337
rs10906809:15076323:G:A	10	15076323	A	G	0.457998	0.925058	0.895658	0.955424	2.27615e-06	0.575904
rs12774668	10	15077662	C	T	0.460909	0.925036	0.895601	0.955439	2.325e-06	0.580606
rs7915871:15075122:T:C	10	15075122	C	T	0.459324	0.925196	0.895809	0.955547	2.34528e-06	0.582899
rs12247196	10	15073661	C	T	0.459221	0.925318	0.895977	0.95562	2.34505e-06	0.58315
rs9664013:15076769:T:G	10	15076769	G	T	0.457411	0.925038	0.895571	0.955474	2.38661e-06	0.586441
rs7918227:15073378:G:T	10	15073378	T	G	0.459086	0.925377	0.896034	0.95568	2.38904e-06	0.587419
rs376045897:32449871:ATTTT:A	2	32449871	A	ATTTT	0.106503	0.71651	0.627314	0.818389	8.89091e-07	0.597375
rs10906810:15076343:T:G	10	15076343	G	T	0.457653	0.925358	0.895946	0.955736	2.51116e-06	0.598414
rs9664020:15076906:T:C	10	15076906	C	T	0.457844	0.925476	0.896054	0.955864	2.62116e-06	0.608081
rs3095229:31480272:C:T	6	31480272	T	C	0.100636	0.878999	0.832457	0.928144	3.37573e-06	0.611715
rs10796252:15070836:G:C	10	15070836	C	G	0.443349	0.925118	0.895532	0.95568	2.68412e-06	0.612474
rs7918081:15073244:G:A	10	15073244	A	G	0.458972	0.925763	0.896416	0.956071	2.68874e-06	0.614256
rs72880773:50406476:G:T	6	50406476	T	G	0.0922915	1.148	1.08293	1.21697	3.54217e-06	0.621357
rs2516405:31480739:G:A	6	31480739	A	G	0.10016	0.879298	0.832746	0.928453	3.57086e-06	0.623916
1:60226999:G:A	1	60226999	A	G	0.0282484	1.36771	1.20485	1.55259	1.2922e-06	0.63257
rs2516399	6	31481299	G	A	0.100153	0.879521	0.832965	0.928679	3.71794e-06	0.632586
rs2844496	6	31480398	T	C	0.100165	0.879582	0.833023	0.928743	3.76134e-06	0.635062
rs4462981:95769849:C:G	3	95769849	G	C	0.134231	1.12084	1.06793	1.17637	3.76817e-06	0.640981
rs2784888:168136013:G:A	6	168136013	A	G	0.510462	1.10007	1.05662	1.1453	3.50776e-06	0.642211
rs10998765	10	71175609	C	T	0.223933	1.10184	1.05755	1.14798	3.59566e-06	0.645543
rs72761829:224897491:T:A	1	224897491	A	T	0.0746939	1.15864	1.08838	1.23344	3.96038e-06	0.646125
6:31467521:C:G	6	31467521	G	C	0.100125	0.879903	0.833329	0.929079	4.00288e-06	0.648215
rs2516402:31480878:G:A	6	31480878	A	G	0.100259	0.88007	0.833502	0.929239	4.10789e-06	0.65363
rs2246986	6	31482203	G	A	0.100319	0.880213	0.833599	0.929434	4.30595e-06	0.663335
rs11259444:15076101:A:G	10	15076101	G	A	0.458589	0.925657	0.895885	0.956419	3.63019e-06	0.676803
rs2442690:107804571:G:A	11	107804571	A	G	0.35523	1.0871	1.04919	1.12637	3.9872e-06	0.684688
12:116347724:CT:C	12	116347724	C	CT	0.352261	0.915888	0.882238	0.950822	4.21477e-06	0.689188
rs199600662:3708601:C:CT	9	3708601	CT	C	0.103295	0.87286	0.823361	0.925335	4.9898e-06	0.691721
rs10796250:15070806:T:C	10	15070806	C	T	0.447966	0.926524	0.896885	0.957144	4.21468e-06	0.707584
rs35523860:56637509:G:GA	20	56637509	GA	G	0.528858	1.08508	1.04789	1.1236	4.47029e-06	0.70965
12:121601829:GTCACAGAA:G	12	121601829	G	GTCACAGAA	0.309186	1.08581	1.04819	1.12477	4.72291e-06	0.718857
rs10282989:119498424:C:T	8	119498424	T	C	0.0520689	1.20008	1.10942	1.29815	5.34129e-06	0.722245
7:41400313:C:CTTTTTTTTTTTTTTT	7	41400313	CTTTTTTTTTTTTTTT	C	0.319247	0.913592	0.878755	0.949809	5.21197e-06	0.726023
rs12892107:80362582:T:A	14	80362582	A	T	0.0478709	1.19538	1.10676	1.29111	5.60254e-06	0.728221
rs2855814:31473042:T:C	6	31473042	C	T	0.115542	0.885312	0.839818	0.93327	6.01658e-06	0.729218
rs2516495:31482582:C:T	6	31482582	T	C	0.101533	0.88248	0.835956	0.931594	6.06098e-06	0.729635
rs6738070:214012405:A:C	2	214012405	C	A	0.944069	0.847221	0.788564	0.91024	5.92175e-06	0.731034
12:121604147:A:C	12	121604147	C	A	0.309504	1.08535	1.04781	1.12424	5.1096e-06	0.733759
rs552905:107777210:A:T	11	107777210	T	A	0.636823	0.921725	0.889962	0.954622	5.22551e-06	0.73832
rs11259438:15070073:C:T	10	15070073	T	C	0.444895	0.926932	0.897224	0.957624	4.98641e-06	0.739052
rs2516518:31435119:G:A	6	31435119	A	G	0.0837387	0.872498	0.822288	0.925774	6.46811e-06	0.739711
rs9689308	6	106331728	G	A	0.307228	1.08988	1.05002	1.13125	5.9466e-06	0.754395
rs4525697:18878095:G:A	2	18878095	A	G	0.424495	1.0785	1.04386	1.11429	5.68664e-06	0.761976
rs10906803	10	15070615	G	A	0.448913	0.927697	0.898107	0.958261	5.68096e-06	0.762662
rs10906804:15070649:T:G	10	15070649	G	T	0.448909	0.927788	0.898196	0.958355	5.84105e-06	0.767374
rs10906802:15070533:C:T	10	15070533	T	C	0.448894	0.927797	0.898196	0.958373	5.89553e-06	0.768896
rs67444063:15083284:TA:T	10	15083284	T	TA	0.513814	0.923868	0.892656	0.956172	6.30319e-06	0.773196
rs1508355:106326339:T:C	6	106326339	C	T	0.375622	1.09972	1.05502	1.14631	7.13436e-06	0.774563
rs12199978:36983192:C:T	6	36983192	T	C	0.350003	0.920276	0.887506	0.954257	7.08718e-06	0.786336
rs4568493:106329966:T:G	6	106329966	G	T	0.319357	1.08897	1.04917	1.13027	7.22158e-06	0.786631
rs4720945	7	11220846	A	G	0.323879	1.08254	1.04566	1.12073	7.3109e-06	0.79582
rs62237615:28739115:T:G	22	28739115	G	T	0.0131341	1.37019	1.1993	1.56545	3.58985e-06	0.812627
rs111310676:114579086:G:A	11	114579086	A	G	0.011044	1.41546	1.22415	1.63666	2.73382e-06	0.820061
12:69585594:G:A	12	69585594	A	G	0.0193932	1.33106	1.17691	1.50539	5.26295e-06	0.827418
rs55982270:15082137:T:G	10	15082137	G	T	0.0252586	0.768375	0.685183	0.861669	6.58941e-06	0.831773
rs55764825:15082221:A:G	10	15082221	G	A	0.0252584	0.76854	0.685331	0.861851	6.70074e-06	0.833642
rs61731483:30104871:G:T	19	30104871	T	G	0.0226814	1.28752	1.15286	1.43792	7.33982e-06	0.834695
rs79539148:235514608:G:A	2	235514608	A	G	0.021878	1.37182	1.19791	1.57098	4.85562e-06	0.851118
X:116314278:C:A	23	116314278	A	C	0.0129687	1.48262	1.25957	1.74517	2.19996e-06	0.853859
rs5970218:151306539:T:C	23	151306539	C	T	0.0104541	1.51396	1.27669	1.79534	1.85522e-06	0.860895
rs10684290:215382774:A:ATTATAT	1	215382774	ATTATAT	A	0.0129973	0.611744	0.500942	0.747052	1.43241e-06	0.913583
rs115988318:150419365:C:T	4	150419365	T	C	0.0158576	0.674094	0.569777	0.797511	4.2711e-06	0.911695
rs139983808:14862895:A:C	11	14862895	C	A	0.0136524	1.53604	1.27986	1.84348	4.0115e-06	0.931242
8:14246348:GAA_G	8	14246348	I	D	0.749905	1.73253	1.38347	2.16966	1.68637e-06	0.954127
5:156475855:AACAC	5	156475855	D	I	0.901128	3.66732	2.12503	6.32896	3.04906e-06	0.999304
rs77465470	4	97569560	G	A	0.0355084	3.95508	2.18412	7.16198	5.66094e-06	0.999508
2:197460073:TAAAG	2	197460073	D	I	0.98594	0.099689	0.0364375	0.272738	7.11586e-06	0.999816
rs113811441	14	81375328	A	T	0.029193	0.0178342	0.00308092	0.103234	6.96615e-06	0.999877
Legend:
ALT = alternate
REF = reference
EAF = effect allele frequency
HR = hazard rate
LCL = lower control limit
UCL = upper control limit
BFDP = Baysedian False Discobery Probability
