# Supplementary material for: Genome-wide association study of germline variants and breast cancer-specific mortality
Source: Br J Cancer. 2019 Feb 21;120(6):647–57. doi: 10.1038/s41416-019-0393-x (PMC6461853; doi:10.1038/s41416-019-0393-x)
Supplement: Supplementary file 7 — Supplementary Script BFDP [file 41416_2019_393_MOESM7_ESM.txt]

#Import Supplementary 4,6,7 file with data: 
data <- read_excel("FILE_NAME.xlsx")
data <- data[1:100,]

#Chech if correct supplementary file was imported
check<-names(data)==c("Variant", "Chromosome", "Position", "Alt", "Ref", "Eaf_Ref", "HR", "LCL", "UCL", "Pvalue", "BFDP")
ifelse (sum(check)==length(check), 
       {"Right file was imported"}, 
       {"Wrong file was loaded, please change input file"}
)

library(gap)
T <- 0.8
#Values for the prior
pi0 <- c(0.0001)

#Enter the value of the OR that is the 97.5% point of the prior
ORhi <- 1.3  #exp(.18)
W <- (log(ORhi)/1.96)^2

#Loop over file:
BFDP_Result <- list()
for (i in 1:nrow(data)){
  pvalue <- data$Pvalue[[i]]
  HR <-  data$HR[[i]]
  logHR <- log(HR)
  selogHR <- log(HR)/qnorm(1-pvalue/2)
  q1 <- BFDP(logHR,selogHR^2,pi0,W, logscale=TRUE)
  BFDP_Result[[i]] <- q1$BFDP
}

BFDP_Result

#Convert list to matrix
#BFDP_Matrix <- as.matrix(BFDP_Result)
